# Supplementary material for: Review of the millipede genus Eutrichodesmus Silvestri, 1910, in China, with descriptions of new cavernicolous species (Diplopoda, Polydesmida, Haplodesmidae)
Source: Zookeys. 2015 May 21;(505):1–34. doi: 10.3897/zookeys.505.9862 (PMC4453233; doi:10.3897/zookeys.505.9862)
Supplement: XML Treatment for Eutrichodesmus triangularis [file zookeys.505.9862-treatment1.xml]

<!DOCTYPE tp:taxon-treatment
  PUBLIC "-//TaxonX//DTD Taxonomic Treatment Publishing DTD v0 20100105//EN" "tax-treatment-NSO.dtd">
<tp:taxon-treatment xmlns:tp="http://www.plazi.org/taxpub"><tp:treatment-meta><kwd-group><label>Taxon classification</label><kwd><named-content content-type="kingdom">Animalia</named-content></kwd><kwd><named-content content-type="order">Polydesmida</named-content></kwd><kwd><named-content content-type="family">Haplodesmidae</named-content></kwd></kwd-group><mixed-citation publication-type="journal"><person-group><name><surname>Golovatch</surname><given-names>Sergei I.</given-names></name><name><surname>Geoffroy</surname><given-names>Jean-Jacques</given-names></name><name><surname>Mauriès</surname><given-names>Jean-Paul</given-names></name><name><surname>VandenSpiegel</surname><given-names>Didier</given-names></name></person-group><article-title>Review of the millipede genus <italic><tp:taxon-name><tp:taxon-name-part taxon-name-part-type="genus">Eutrichodesmus</tp:taxon-name-part></tp:taxon-name></italic> Silvestri, 1910, in China, with descriptions of new cavernicolous species (<tp:taxon-name><tp:taxon-name-part taxon-name-part-type="class">Diplopoda</tp:taxon-name-part></tp:taxon-name>, <tp:taxon-name><tp:taxon-name-part taxon-name-part-type="order">Polydesmida</tp:taxon-name-part></tp:taxon-name>, <tp:taxon-name><tp:taxon-name-part taxon-name-part-type="family">Haplodesmidae</tp:taxon-name-part></tp:taxon-name>)</article-title><source>Zookeys</source><day>21</day><month>5</month><year>2015</year><volume>2015</volume><issue>505</issue><fpage>1</fpage><lpage>34</lpage><pub-id pub-id-type="doi">10.3897/zookeys.505.9862</pub-id></mixed-citation></tp:treatment-meta><tp:nomenclature><tp:taxon-name>
                        <tp:taxon-name-part taxon-name-part-type="genus">Eutrichodesmus</tp:taxon-name-part>
                        <tp:taxon-name-part taxon-name-part-type="species">triangularis</tp:taxon-name-part>
                        <object-id xmlns:xlink="http://www.w3.org/1999/xlink" content-type="zoobank" xlink:type="simple">http://zoobank.org/642BEA4E-D3AA-49FE-B829-8DEA0478E2B4</object-id>
                    </tp:taxon-name><tp:taxon-authority>Golovatch, Geoffroy, Mauriès &amp; VandenSpiegel</tp:taxon-authority><tp:taxon-status xmlns:xlink="http://www.w3.org/1999/xlink" xlink:type="simple">sp. n.</tp:taxon-status><xref ref-type="fig" rid="F1">Figs 1</xref><xref ref-type="fig" rid="F2">, 2</xref></tp:nomenclature><tp:treatment-sec sec-type="Type material"><title>Type material.</title><p>Holotype ♂ (MNHN JC 367), China, Sichuan Prov., Beichuan County, Cave Yan Dong, 18.VIII.2004, leg. J. Lips (No. 1583).</p></tp:treatment-sec><tp:treatment-sec sec-type="Name"><title>Name.</title><p>To emphasize the prominent, triangular, distofemoral process (<bold>dp</bold>) of the gonopod; adjective.</p></tp:treatment-sec><tp:treatment-sec sec-type="Diagnosis"><title>Diagnosis.</title><p>Differs from congeners by the prominent, triangular, distofemoral process of the gonopod (see also Key below).</p></tp:treatment-sec><tp:treatment-sec sec-type="Description"><title>Description.</title><p>Length ca 7.0 mm, width 0.9 and 1.5 mm on midbody pro- and metazonae, respectively. Coloration uniformly very light brown with pallid antennae, clypeolabral region, prozonae, venter, legs and metatergal tuberculations (Fig. <xref ref-type="fig" rid="F1">1</xref>).</p><fig id="F1" position="float" orientation="portrait"><label>Figure 1.</label><caption><p><italic><tp:taxon-name><tp:taxon-name-part taxon-name-part-type="genus">Eutrichodesmus</tp:taxon-name-part> <tp:taxon-name-part taxon-name-part-type="species">triangularis</tp:taxon-name-part></tp:taxon-name></italic> sp. n., ♂ holotype; <bold>A, B</bold> habitus, sublateral and lateral views, respectively. Pictures by A. Kirejtshuk, not taken to scale.</p></caption><graphic xmlns:xlink="http://www.w3.org/1999/xlink" xlink:href="zookeys-505-001-g001.jpg" position="float" orientation="portrait" xlink:type="simple" id="oo_43952.jpg"/></fig><p>Body with 19 segments (♂) (Fig. <xref ref-type="fig" rid="F1">1</xref>), conglobation pattern typical of “doratodesmoids”, volvation apparently being complete because of strongly declivous and relatively narrow paraterga. Tegument dull, meta- and paraterga with a cerategument layer. Antennae short and clavate. Head with a paramedian pair of small, but distinct, rounded tubercles above antennal sockets. Collum not covering the head from above, fore margin slightly elevated, with 4-5 transverse rows of flat tuberculations, first two and caudalmost rows being regular (Fig. <xref ref-type="fig" rid="F1">1</xref>). Metaterga behind collum with three transverse, rather irregular, mixostictic (= not regularly longitudinal) rows of similarly flat, rounded, obviously setigerous tuberculations extending onto paraterga, usually about 11-12+11-12 per row (Fig. <xref ref-type="fig" rid="F1">1</xref>); limbus microcrenulate. Paraterga with evident shoulders anteriorly, strongly declivous, directed ventrolaterad at about 45° to subvertical sides above paraterga, broad, tips about level with venter, distinctly trilobate laterally, without anterolaterals, but with 2-3 rounded caudolaterals (Fig. <xref ref-type="fig" rid="F1">1</xref>). Paraterga 2 rather strongly enlarged, directed ventrolaterad, lateral margin especially deeply trilobate, caudal margin with a row of lobules extending across dorsum, both schism and hyposchism small; paraterga 3 and 4 slightly shorter than others. Pore formula normal, ozopores indistinct, located dorsally between middle and caudolateral lobulations. Pleurotergal carinae wanting. Epiproct fully exposed in dorsal view, rather strongly flattened, dorsally also tuberculate, with several incisions at lateral edge, directed ventrocaudad, with the usual four cones just below tip (Fig. <xref ref-type="fig" rid="F1">1</xref>). Hypoproct subtrapeziform.</p><p>Sterna usually with a deep and narrow depression between coxae. Legs short, crassate except for slender tarsi, about as long as body height.</p><p>Gonopods (Fig. <xref ref-type="fig" rid="F2">2</xref>) simple. Coxae subquadrate, large, microtuberculate and abundantly setose ventrolaterally, with a conspicuous round lobe caudolaterally. Telopodite considerably longer than coxite, but not too slender, subfalcate, distinctly curved ventrad, setose not only in its basal half, including mesal face at base of a prominent, triangular, acuminate, distofemoral process (<bold>dp</bold>), the latter situated at about midway along telopodite, more distally with a lobe-shaped, rounded, distad slightly enlarged acropodite showing a short, distoventral, subapical spine (<bold>s</bold>); seminal groove terminating subapically, devoid of a hairpad.</p><fig id="F2" position="float" orientation="portrait"><label>Figure 2.</label><caption><p><italic><tp:taxon-name><tp:taxon-name-part taxon-name-part-type="genus">Eutrichodesmus</tp:taxon-name-part> <tp:taxon-name-part taxon-name-part-type="species">triangularis</tp:taxon-name-part></tp:taxon-name></italic> sp. n., ♂ holotype; <bold>A, B</bold> left gonopod, mesal and lateral views, respectively. Scale bar: 0.2 mm. Designations in text.</p></caption><graphic xmlns:xlink="http://www.w3.org/1999/xlink" xlink:href="zookeys-505-001-g002.jpg" position="float" orientation="portrait" xlink:type="simple" id="oo_43953.jpg"/></fig></tp:treatment-sec><tp:treatment-sec sec-type="Remarks"><title>Remarks.</title><p>The presence of only 19 body segments is rare in <italic><tp:taxon-name><tp:taxon-name-part taxon-name-part-type="genus">Eutrichodesmus</tp:taxon-name-part></tp:taxon-name></italic>, but generally quite common in <tp:taxon-name><tp:taxon-name-part taxon-name-part-type="family">Haplodesmidae</tp:taxon-name-part></tp:taxon-name> (<xref ref-type="bibr" rid="B2">Golovatch et al. 2009a</xref>). Among congeners, the above new species seems to share this feature only with <italic><tp:taxon-name><tp:taxon-name-part taxon-name-part-type="genus">Eutrichodesmus</tp:taxon-name-part> <tp:taxon-name-part taxon-name-part-type="species">asteroides</tp:taxon-name-part></tp:taxon-name></italic> Golovatch, Geoffroy, Mauriès &amp; VandenSpiegel, 2009, from a cave in Vietnam (<xref ref-type="bibr" rid="B3">Golovatch et al. 2009b</xref>).</p><p>More information on the location of the cave can be found at <ext-link xmlns:xlink="http://www.w3.org/1999/xlink" ext-link-type="uri" xlink:href="http://www.groupe-speleo-vulcain.com/explorations/expeditions-a-letranger/" xlink:type="simple">http://www.groupe-speleo-vulcain.com/explorations/expeditions-a-letranger/</ext-link></p></tp:treatment-sec><ref-list><ref id="B2"><mixed-citation xmlns:xlink="http://www.w3.org/1999/xlink" xlink:type="simple"><person-group><name name-style="western"><surname>Golovatch</surname><given-names>SI</given-names></name><name name-style="western"><surname>Geoffroy</surname><given-names>J-J</given-names></name><name name-style="western"><surname>Mauriès</surname><given-names>J-P</given-names></name><name name-style="western"><surname>VandenSpiegel</surname><given-names>D</given-names></name></person-group> (<year>2009a</year>) <article-title>Review of the millipede family <tp:taxon-name><tp:taxon-name-part taxon-name-part-type="family">Haplodesmidae</tp:taxon-name-part></tp:taxon-name>, with descriptions of some new or poorly-known species (<tp:taxon-name><tp:taxon-name-part taxon-name-part-type="class">Diplopoda</tp:taxon-name-part></tp:taxon-name>, <tp:taxon-name><tp:taxon-name-part taxon-name-part-type="order">Polydesmida</tp:taxon-name-part></tp:taxon-name>).</article-title> In: <person-group><name name-style="western"><surname>Golovatch</surname><given-names>SI</given-names></name><name name-style="western"><surname>Mesibov</surname><given-names>R</given-names></name></person-group> (<role>Eds</role>) <issue-title>Advances in the Systematics of Diplopoda I.</issue-title> <source>ZooKeys</source> <volume>7</volume>: <fpage>1</fpage>–<lpage>53</lpage>. doi: <ext-link ext-link-type="doi" xlink:href="10.3897/zookeys.7.117" xlink:type="simple">10.3897/zookeys.7.117</ext-link></mixed-citation></ref><ref id="B3"><mixed-citation xmlns:xlink="http://www.w3.org/1999/xlink" xlink:type="simple"><person-group><name name-style="western"><surname>Golovatch</surname><given-names>SI</given-names></name><name name-style="western"><surname>Geoffroy</surname><given-names>J-J</given-names></name><name name-style="western"><surname>Mauriès</surname><given-names>J-P</given-names></name><name name-style="western"><surname>VandenSpiegel</surname><given-names>D</given-names></name></person-group> (<year>2009b</year>) <article-title>Review of the millipede genus <italic><tp:taxon-name><tp:taxon-name-part taxon-name-part-type="genus">Eutrichodesmus</tp:taxon-name-part></tp:taxon-name></italic> Silvestri, 1910 (<tp:taxon-name><tp:taxon-name-part taxon-name-part-type="class">Diplopoda</tp:taxon-name-part></tp:taxon-name>, <tp:taxon-name><tp:taxon-name-part taxon-name-part-type="order">Polydesmida</tp:taxon-name-part></tp:taxon-name>, <tp:taxon-name><tp:taxon-name-part taxon-name-part-type="family">Haplodesmidae</tp:taxon-name-part></tp:taxon-name>), with descriptions of new species.</article-title> In: <person-group><name name-style="western"><surname>Golovatch</surname><given-names>SI</given-names></name><name name-style="western"><surname>Mesibov</surname><given-names>R</given-names></name></person-group> (<role>Eds</role>) <issue-title>Advances in the Systematics of Diplopoda II.</issue-title> <source>ZooKeys</source> <volume>12</volume>: <fpage>1</fpage>–<lpage>46</lpage>. doi: <ext-link ext-link-type="doi" xlink:href="10.3897/zookeys.12.167" xlink:type="simple">10.3897/zookeys.12.167</ext-link></mixed-citation></ref></ref-list></tp:taxon-treatment>
