# Supplementary material for: Review of the millipede genus Eutrichodesmus Silvestri, 1910, in China, with descriptions of new cavernicolous species (Diplopoda, Polydesmida, Haplodesmidae)
Source: Zookeys. 2015 May 21;(505):1–34. doi: 10.3897/zookeys.505.9862 (PMC4453233; doi:10.3897/zookeys.505.9862)
Supplement: XML Treatment for Eutrichodesmus lipsae [file zookeys.505.9862-treatment2.xml]

<!DOCTYPE tp:taxon-treatment
  PUBLIC "-//TaxonX//DTD Taxonomic Treatment Publishing DTD v0 20100105//EN" "tax-treatment-NSO.dtd">
<tp:taxon-treatment xmlns:tp="http://www.plazi.org/taxpub"><tp:treatment-meta><kwd-group><label>Taxon classification</label><kwd><named-content content-type="kingdom">Animalia</named-content></kwd><kwd><named-content content-type="order">Polydesmida</named-content></kwd><kwd><named-content content-type="family">Haplodesmidae</named-content></kwd></kwd-group><mixed-citation publication-type="journal"><person-group><name><surname>Golovatch</surname><given-names>Sergei I.</given-names></name><name><surname>Geoffroy</surname><given-names>Jean-Jacques</given-names></name><name><surname>Mauriès</surname><given-names>Jean-Paul</given-names></name><name><surname>VandenSpiegel</surname><given-names>Didier</given-names></name></person-group><article-title>Review of the millipede genus <italic><tp:taxon-name><tp:taxon-name-part taxon-name-part-type="genus">Eutrichodesmus</tp:taxon-name-part></tp:taxon-name></italic> Silvestri, 1910, in China, with descriptions of new cavernicolous species (<tp:taxon-name><tp:taxon-name-part taxon-name-part-type="class">Diplopoda</tp:taxon-name-part></tp:taxon-name>, <tp:taxon-name><tp:taxon-name-part taxon-name-part-type="order">Polydesmida</tp:taxon-name-part></tp:taxon-name>, <tp:taxon-name><tp:taxon-name-part taxon-name-part-type="family">Haplodesmidae</tp:taxon-name-part></tp:taxon-name>)</article-title><source>Zookeys</source><day>21</day><month>5</month><year>2015</year><volume>2015</volume><issue>505</issue><fpage>1</fpage><lpage>34</lpage><pub-id pub-id-type="doi">10.3897/zookeys.505.9862</pub-id></mixed-citation></tp:treatment-meta><tp:nomenclature><tp:taxon-name>
                        <tp:taxon-name-part taxon-name-part-type="genus">Eutrichodesmus</tp:taxon-name-part>
                        <tp:taxon-name-part taxon-name-part-type="species">lipsae</tp:taxon-name-part>
                        <object-id xmlns:xlink="http://www.w3.org/1999/xlink" content-type="zoobank" xlink:type="simple">http://zoobank.org/36DDFFFF-ACC7-40D2-A056-C1A904393C38</object-id>
                    </tp:taxon-name><tp:taxon-authority>Golovatch, Geoffroy, Mauriès &amp; VandenSpiegel</tp:taxon-authority><tp:taxon-status xmlns:xlink="http://www.w3.org/1999/xlink" xlink:type="simple">sp. n.</tp:taxon-status><xref ref-type="fig" rid="F3">Figs 3</xref><xref ref-type="fig" rid="F4">, 4</xref><!--PageBreak--><!--PageBreak--><!--PageBreak--></tp:nomenclature><tp:treatment-sec sec-type="Type material"><title>Type material.</title><p>Holotype ♂ (MNHN JC 368), China, Guangxi Prov., Guilin County, Grotte des Squelettes, 22.VII.1992, leg. J. Lips (No. B1-2).</p><p>Paratypes: 1 ♂ (SEM), 1 juv. (MNHN JC 368), same data, together with holotype.</p></tp:treatment-sec><tp:treatment-sec sec-type="Name"><title>Name.</title><p>In honour of Josiane Lips, the collector.</p></tp:treatment-sec><tp:treatment-sec sec-type="Diagnosis"><title>Diagnosis.</title><p>Differs from congeners by clearly elevated mid-dorsal regions of most metaterga, coupled with a slender, suberect gonopod telopodite which shows a rather narrowly gapped apical pincer (see also Key below).</p></tp:treatment-sec><tp:treatment-sec sec-type="Description"><title>Description.</title><p>Length of adults ca 7.0 mm, width 1.0 and 1.95 mm on midbody pro- and metazonae, respectively (♂). Coloration entirely pallid.</p><p>All characters as in <italic><tp:taxon-name><tp:taxon-name-part taxon-name-part-type="genus">Eutrichodesmus</tp:taxon-name-part> <tp:taxon-name-part taxon-name-part-type="species">triangularis</tp:taxon-name-part></tp:taxon-name></italic> sp. n., except as follows.</p><!--PageBreak--><p>Body with 20 segments (♂) (Fig. <xref ref-type="fig" rid="F3">3A</xref>), conglobation pattern typical of “doratodesmoids”, volvation apparently being complete because of strongly declivous and relatively narrow paraterga. Antennae short and clavate (Fig. <xref ref-type="fig" rid="F3">3I</xref>). Collum not covering the head from above, fore margin clearly lobulate, with 4-5 transverse rows of very flat tuberculations/bosses. Metaterga behind collum with three transverse, rather irregular, mixostictic rows of similarly flat, rounded, often obliterate, obviously setigerous bosses extending onto paraterga, usually about 9-10+9-10 per row (Fig. <xref ref-type="fig" rid="F3">3A–G</xref>); starting with <!--PageBreak-->segment 3, middle and caudal rows clearly enlarged and elevated mid-dorsad, increasingly clearly so towards segment 15 or 16 as well (Fig. <xref ref-type="fig" rid="F3">3A–G</xref>); caudomarginal lobulations evident across dorsum; limbus microcrenulate. Paraterga with evident shoulders anteriorly, strongly declivous, directed ventrolaterad at about 45° to only slightly less strongly declined sides above paraterga, broad, tips lying clearly below level of venter, usually vaguely bilobate laterally, without anterolaterals, but with well-developed rounded caudolaterals at and above base (Fig. <xref ref-type="fig" rid="F3">3A–D, L</xref>). Paraterga 2 strongly enlarged, directed ventrad (Fig. <xref ref-type="fig" rid="F3">3A, B, I</xref>), lateral margin broadly rounded, with numerous, very small lobulations, caudal margin with a row of lobules extending across dorsum, both schism and hyposchism small. Tergal setae very short, 2-segmented, apical part phylloid (Fig. <xref ref-type="fig" rid="F3">3M</xref>). Pore formula normal, ozopores indistinct, located dorsally at about anterior 1/3 of paratergite and well removed from lateral margin (Fig. <xref ref-type="fig" rid="F3">3L</xref>). Hypoproct subtrapeziform (Fig. <xref ref-type="fig" rid="F3">3K</xref>).</p><fig id="F3" position="float" orientation="portrait"><label>Figure 3.</label><caption><p><italic><tp:taxon-name><tp:taxon-name-part taxon-name-part-type="genus">Eutrichodesmus</tp:taxon-name-part> <tp:taxon-name-part taxon-name-part-type="species">lipsae</tp:taxon-name-part></tp:taxon-name></italic> sp. n., ♂ paratype; <bold>A</bold> habitus, lateral view <bold>B, E, I</bold> anterior part of body, lateral, dorsal and ventral views, respectively <bold>C, F, J</bold> midbody segments, lateral, dorsal and ventral views, respectively <bold>D, G, K</bold> posterior part of body, lateral, dorsal and ventral views, respectively <bold>H</bold> cross-section of a midbody segment, caudal view <bold>L</bold> poriferous midbody paratergite, lateral view <bold>M</bold> tergal seta, subdorsal view <bold>N</bold> both gonopods in situ, ventral view <bold>O, P</bold> right gonopod, mesal and ventromesal views, respectively <bold>Q</bold> tip of right gonopod, subventral view. Scale bars: 0.5 mm (<bold>A, E–G, I</bold>), 0.2 mm (<bold>B–D, H, J, K</bold>), 0.1 mm (<bold>N–P</bold>), 0.05 mm (<bold>L</bold>), 0.02 mm (<bold>Q</bold>), 0.002 mm (<bold>M</bold>).</p></caption><graphic xmlns:xlink="http://www.w3.org/1999/xlink" xlink:href="zookeys-505-001-g003.jpg" position="float" orientation="portrait" xlink:type="simple" id="oo_43954.jpg"/></fig><!--PageBreak--><p>Sterna usually with a rather deep, narrow depression between coxae (Fig. <xref ref-type="fig" rid="F3">3I, J</xref>). Legs long and slender, about 1.1-1.2 times as long as body height.</p><p>Gonopods (Figs <xref ref-type="fig" rid="F3">3N-Q</xref>, <xref ref-type="fig" rid="F4">4</xref>) simple. Coxae subquadrate, large, micropapillate, but not setose, with only a small round lobe caudolaterally. Telopodite considerably longer than coxite, slender, suberect, setose over its basal 2/3 until base of a prominent, finger-shaped, poorly papillate, distofemoral process (<bold>dp</bold>), the latter situated in distal 1/4 of telopodite, more distally with a rather narrow, twisted, subacuminate, slightly longer acropodite forming a rather narrowly gapped pincer together with <bold>dp</bold> and showing a short, distoventral, subapical spine (<bold>s</bold>) and a small, distodorsal, subapical tooth (<bold>t</bold>); seminal groove terminating at base of <bold>s</bold>, devoid of a hairpad.</p><fig id="F4" position="float" orientation="portrait"><label>Figure 4.</label><caption><p><italic><tp:taxon-name><tp:taxon-name-part taxon-name-part-type="genus">Eutrichodesmus</tp:taxon-name-part> <tp:taxon-name-part taxon-name-part-type="species">lipsae</tp:taxon-name-part></tp:taxon-name></italic> sp. n., ♂ holotype; <bold>A, B</bold> right gonopod, mesal and lateral views, respectively. Scale bar: 0.2 mm.</p></caption><graphic xmlns:xlink="http://www.w3.org/1999/xlink" xlink:href="zookeys-505-001-g004.jpg" position="float" orientation="portrait" xlink:type="simple" id="oo_43955.jpg"/></fig></tp:treatment-sec><tp:treatment-sec sec-type="Remark"><title>Remark.</title><p>More information on the location of the cave can be found at <ext-link xmlns:xlink="http://www.w3.org/1999/xlink" ext-link-type="uri" xlink:href="http://www.groupe-speleo-vulcain.com/explorations/expeditions-a-letranger/" xlink:type="simple">http://www.groupe-speleo-vulcain.com/explorations/expeditions-a-letranger/</ext-link></p></tp:treatment-sec></tp:taxon-treatment>
