# Supplementary material for: Review of the millipede genus Eutrichodesmus Silvestri, 1910, in China, with descriptions of new cavernicolous species (Diplopoda, Polydesmida, Haplodesmidae)
Source: Zookeys. 2015 May 21;(505):1–34. doi: 10.3897/zookeys.505.9862 (PMC4453233; doi:10.3897/zookeys.505.9862)
Supplement: XML Treatment for Eutrichodesmus tenuis [file zookeys.505.9862-treatment3.xml]

<!DOCTYPE tp:taxon-treatment
  PUBLIC "-//TaxonX//DTD Taxonomic Treatment Publishing DTD v0 20100105//EN" "tax-treatment-NSO.dtd">
<tp:taxon-treatment xmlns:tp="http://www.plazi.org/taxpub"><tp:treatment-meta><kwd-group><label>Taxon classification</label><kwd><named-content content-type="kingdom">Animalia</named-content></kwd><kwd><named-content content-type="order">Polydesmida</named-content></kwd><kwd><named-content content-type="family">Haplodesmidae</named-content></kwd></kwd-group><mixed-citation publication-type="journal"><person-group><name><surname>Golovatch</surname><given-names>Sergei I.</given-names></name><name><surname>Geoffroy</surname><given-names>Jean-Jacques</given-names></name><name><surname>Mauriès</surname><given-names>Jean-Paul</given-names></name><name><surname>VandenSpiegel</surname><given-names>Didier</given-names></name></person-group><article-title>Review of the millipede genus <italic><tp:taxon-name><tp:taxon-name-part taxon-name-part-type="genus">Eutrichodesmus</tp:taxon-name-part></tp:taxon-name></italic> Silvestri, 1910, in China, with descriptions of new cavernicolous species (<tp:taxon-name><tp:taxon-name-part taxon-name-part-type="class">Diplopoda</tp:taxon-name-part></tp:taxon-name>, <tp:taxon-name><tp:taxon-name-part taxon-name-part-type="order">Polydesmida</tp:taxon-name-part></tp:taxon-name>, <tp:taxon-name><tp:taxon-name-part taxon-name-part-type="family">Haplodesmidae</tp:taxon-name-part></tp:taxon-name>)</article-title><source>Zookeys</source><day>21</day><month>5</month><year>2015</year><volume>2015</volume><issue>505</issue><fpage>1</fpage><lpage>34</lpage><pub-id pub-id-type="doi">10.3897/zookeys.505.9862</pub-id></mixed-citation></tp:treatment-meta><tp:nomenclature><tp:taxon-name>
                        <tp:taxon-name-part taxon-name-part-type="genus">Eutrichodesmus</tp:taxon-name-part>
                        <tp:taxon-name-part taxon-name-part-type="species">tenuis</tp:taxon-name-part>
                        <object-id xmlns:xlink="http://www.w3.org/1999/xlink" content-type="zoobank" xlink:type="simple">http://zoobank.org/B7247170-99F8-4A4F-AED5-440344A4E881</object-id>
                    </tp:taxon-name><tp:taxon-authority>Golovatch, Geoffroy, Mauriès &amp; VandenSpiegel</tp:taxon-authority><tp:taxon-status xmlns:xlink="http://www.w3.org/1999/xlink" xlink:type="simple">sp. n.</tp:taxon-status><xref ref-type="fig" rid="F5">Figs 5</xref><xref ref-type="fig" rid="F6">, 6</xref></tp:nomenclature><tp:treatment-sec sec-type="Type material"><title>Type material.</title><p>Holotype ♂ (MNHN JC 369), China, Guizhou Prov., Guanling County, Yong Ning Town, Cave Yun Dong (Cloud Cave), 01.VIII.2005, leg. L. Latella &amp; D. Avesani.</p><p>Paratypes: 1 ♀, 2 subadult ♀ (MNHN JC 369), 1 subadult ♀ (SEM), same data, together with holotype.</p></tp:treatment-sec><tp:treatment-sec sec-type="Name"><title>Name.</title><p>To emphasize the relatively slender body due to subvertical paraterga; adjective.</p></tp:treatment-sec><tp:treatment-sec sec-type="Diagnosis"><title>Diagnosis.</title><p>Differs from congeners by the large body size, clearly elevated mid-dorsal regions of most metaterga, coupled with narrow, strongly declivous, subvertical paraterga and a simple, falcate gonopod telopodite carrying a long, spiniform, distofemoral process (see also Key below).</p></tp:treatment-sec><tp:treatment-sec sec-type="Description"><title>Description.</title><p>Length of adults ca 14–15 mm, width 1.8 and 2.5 mm (♂ holotype) or 1.6 and 2.1 mm (♀ paratype) on midbody pro- and metazonae, respectively. Coloration entirely pallid, sometimes (♀ paratype) with traces of reddish earth material on metaterga.</p><p>All characters as in <italic><tp:taxon-name><tp:taxon-name-part taxon-name-part-type="genus">Eutrichodesmus</tp:taxon-name-part> <tp:taxon-name-part taxon-name-part-type="species">triangularis</tp:taxon-name-part></tp:taxon-name></italic> sp. n., except as follows.</p><p>Body with 20 segments (♂, ♀), conglobation pattern typical of “doratodesmoids”, volvation apparently being complete because of particularly strongly declivous and short paraterga. Antennae short and clavate (Fig. <xref ref-type="fig" rid="F5">5H, K</xref>). Collum not covering the head from above, fore margin clearly lobulate and slightly elevated, with 4-5 transverse rows of small, but evident tuberculations, only frontal- and caudalmost rows being regular. Metaterga behind collum with three transverse, rather irregular, mixostictic rows of similarly evident, rounded, setigerous tuberculations extending onto paraterga, usually about 10-11+10-11 per row (Fig. <xref ref-type="fig" rid="F5">5A–G</xref>); starting with midbody segments, middle rows clearly enlarged and elevated mid-dorsad, increasingly clearly so towards segment 18 as well (Fig. <xref ref-type="fig" rid="F5">5A–D</xref>); a few caudomarginal lobulations evident only on paraterga (Fig. <xref ref-type="fig" rid="F5">5A–D</xref>); limbus microcrenulate (Fig. <xref ref-type="fig" rid="F5">5N</xref>). Paraterga with evident shoulders anteriorly, very strongly declivous, subvertical, directed ventrolaterad at about 75–80° to even more strongly declined sides above paraterga (Fig. <xref ref-type="fig" rid="F5">5L</xref>), broad, tips lying clearly below level of venter, usually rather vaguely tri- or quadrilobate laterally, without anterolaterals (Fig. <xref ref-type="fig" rid="F5">5A–D, M</xref>). Paraterga 2 strongly enlarged, directed ventrad (Fig. <xref ref-type="fig" rid="F5">5A, B, E, I</xref>), lateral margin broadly rounded, with numerous, very small lobulations, caudal margin with a few lobes located near schism, both schism and hyposchism being small (Fig. <xref ref-type="fig" rid="F5">5B</xref>). Tergal setae very short, 2-segmented, apical part usually phylloid (Fig. <xref ref-type="fig" rid="F5">5P, Q</xref>). Pore formula normal, ozopores distinct, located dorsally on small porosteles in posterior 1/3 of paratergite and well removed from lateral margin (Fig. <xref ref-type="fig" rid="F5">5A–D, M</xref>). Epiproct finger-shaped, densely tuberculate (Fig. <xref ref-type="fig" rid="F5">5D, G, J</xref>). Hypoproct subtrapeziform (Fig. <xref ref-type="fig" rid="F5">5J</xref>).</p><fig id="F5" position="float" orientation="portrait"><label>Figure 5.</label><caption><p><italic><tp:taxon-name><tp:taxon-name-part taxon-name-part-type="genus">Eutrichodesmus</tp:taxon-name-part> <tp:taxon-name-part taxon-name-part-type="species">tenuis</tp:taxon-name-part></tp:taxon-name></italic> sp. n., subadult ♀ paratype; <bold>A</bold> habitus, lateral view <bold>B, E, H</bold> anterior part of body, lateral, dorsal and ventral views, respectively <bold>C, F, I</bold> midbody segments, lateral, dorsal and ventral views, respectively <bold>D, G, J</bold> posterior part of body, lateral, dorsal and ventral views, respectively <bold>K</bold> head, ventral view <bold>L</bold> cross-section of a midbody segment, caudal view <bold>M</bold> poriferous midbody paratergite, lateral view <bold>N</bold> limbus, lateral view <bold>O, P, Q</bold> tergal setae, various views <bold>R</bold> midbody leg. Scale bars: 0.5 mm (<bold>A–I, L</bold>), 0.2 mm (<bold>J, K</bold>), 0.1 mm (<bold>M, O, R</bold>), 0.02 mm (<bold>N, P</bold>). 0.01 mm (<bold>Q</bold>).</p></caption><graphic xmlns:xlink="http://www.w3.org/1999/xlink" xlink:href="zookeys-505-001-g005.jpg" position="float" orientation="portrait" xlink:type="simple" id="oo_43956.jpg"/></fig><p>Sterna usually with a rather deep, narrow depression between coxae (Fig. <xref ref-type="fig" rid="F5">5I</xref>). Legs short and crassate, about half as long as body height (Fig. <xref ref-type="fig" rid="F5">5L</xref>), all podomeres except tarsi finely micropapillate (Figs <xref ref-type="fig" rid="F5">5R</xref>, <xref ref-type="fig" rid="F6">6A</xref>).</p><fig id="F6" position="float" orientation="portrait"><label>Figure 6.</label><caption><p><italic><tp:taxon-name><tp:taxon-name-part taxon-name-part-type="genus">Eutrichodesmus</tp:taxon-name-part> <tp:taxon-name-part taxon-name-part-type="species">tenuis</tp:taxon-name-part></tp:taxon-name></italic> sp. n., ♂ holotype; <bold>A</bold> leg 9, lateral view <bold>B</bold> left gonopod, mesal view. Scale bar: 0.2 mm. Designation in text.</p></caption><graphic xmlns:xlink="http://www.w3.org/1999/xlink" xlink:href="zookeys-505-001-g006.jpg" position="float" orientation="portrait" xlink:type="simple" id="oo_43957.jpg"/></fig><p>Gonopods (Fig. <xref ref-type="fig" rid="F6">6B</xref>) very simple. Coxae subquadrate, large, micropapillate and rather densely setose on lateral face, with only a small round lobe caudolaterally. Telopodite considerably longer than coxite, suberect, setose over its basal half until base of a prominent, spiniform, simple, distofemoral process (<bold>dp</bold>), the latter situated at about halfway along telopodite, acropodite strongly falcate, twisted, subacuminate, simple, devoid of outgrowths; seminal groove terminating subapically at base of a hairpad.</p></tp:treatment-sec><tp:treatment-sec sec-type="Remark"><title>Remark.</title><p>More information on this cave and its fauna can be found in <xref ref-type="bibr" rid="B5">Latella and Hu (2008)</xref> and in <xref ref-type="bibr" rid="B6">Latella and Zorzin (2008)</xref>.</p></tp:treatment-sec><ref-list><ref id="B5"><mixed-citation xmlns:xlink="http://www.w3.org/1999/xlink" xlink:type="simple"><person-group><name name-style="western"><surname>Latella</surname><given-names>L</given-names></name><name name-style="western"><surname>Hu</surname><given-names>C</given-names></name></person-group> (<year>2008</year>) <article-title>Biological investigation of the Museo Civico di Storia Naturale of Verona in South China caves. Research in South China Karst.</article-title> <source>Memorie del Museo Civico di Storia Naturale di Verona</source>, <series>serie 2, Monografie Naturalistiche</series> <volume>3</volume>: <fpage>65</fpage>–<lpage>88</lpage>.</mixed-citation></ref><ref id="B6"><mixed-citation xmlns:xlink="http://www.w3.org/1999/xlink" xlink:type="simple"><person-group><name name-style="western"><surname>Latella</surname><given-names>L</given-names></name><name name-style="western"><surname>Zorzin</surname><given-names>R</given-names></name></person-group> (<year>2008</year>) <article-title>Caves explored during the scientific expeditions to China of the Museo Civico di Storia Naturale of Verona. Research in South China Karst.</article-title> <source>Memorie del Museo Civico di Storia Naturale di Verona</source>, <series>serie 2, Monografie Naturalistiche</series> <volume>3</volume>: <fpage>25</fpage>–<lpage>64</lpage>.</mixed-citation></ref></ref-list></tp:taxon-treatment>
