# Supplementary material for: Review of the millipede genus Eutrichodesmus Silvestri, 1910, in China, with descriptions of new cavernicolous species (Diplopoda, Polydesmida, Haplodesmidae)
Source: Zookeys. 2015 May 21;(505):1–34. doi: 10.3897/zookeys.505.9862 (PMC4453233; doi:10.3897/zookeys.505.9862)
Supplement: XML Treatment for Eutrichodesmus trontelji [file zookeys.505.9862-treatment4.xml]

<!DOCTYPE tp:taxon-treatment
  PUBLIC "-//TaxonX//DTD Taxonomic Treatment Publishing DTD v0 20100105//EN" "tax-treatment-NSO.dtd">
<tp:taxon-treatment xmlns:tp="http://www.plazi.org/taxpub"><tp:treatment-meta><kwd-group><label>Taxon classification</label><kwd><named-content content-type="kingdom">Animalia</named-content></kwd><kwd><named-content content-type="order">Polydesmida</named-content></kwd><kwd><named-content content-type="family">Haplodesmidae</named-content></kwd></kwd-group><mixed-citation publication-type="journal"><person-group><name><surname>Golovatch</surname><given-names>Sergei I.</given-names></name><name><surname>Geoffroy</surname><given-names>Jean-Jacques</given-names></name><name><surname>Mauriès</surname><given-names>Jean-Paul</given-names></name><name><surname>VandenSpiegel</surname><given-names>Didier</given-names></name></person-group><article-title>Review of the millipede genus <italic><tp:taxon-name><tp:taxon-name-part taxon-name-part-type="genus">Eutrichodesmus</tp:taxon-name-part></tp:taxon-name></italic> Silvestri, 1910, in China, with descriptions of new cavernicolous species (<tp:taxon-name><tp:taxon-name-part taxon-name-part-type="class">Diplopoda</tp:taxon-name-part></tp:taxon-name>, <tp:taxon-name><tp:taxon-name-part taxon-name-part-type="order">Polydesmida</tp:taxon-name-part></tp:taxon-name>, <tp:taxon-name><tp:taxon-name-part taxon-name-part-type="family">Haplodesmidae</tp:taxon-name-part></tp:taxon-name>)</article-title><source>Zookeys</source><day>21</day><month>5</month><year>2015</year><volume>2015</volume><issue>505</issue><fpage>1</fpage><lpage>34</lpage><pub-id pub-id-type="doi">10.3897/zookeys.505.9862</pub-id></mixed-citation></tp:treatment-meta><tp:nomenclature><tp:taxon-name>
                        <tp:taxon-name-part taxon-name-part-type="genus">Eutrichodesmus</tp:taxon-name-part>
                        <tp:taxon-name-part taxon-name-part-type="species">trontelji</tp:taxon-name-part>
                        <object-id xmlns:xlink="http://www.w3.org/1999/xlink" content-type="zoobank" xlink:type="simple">http://zoobank.org/7016E520-525A-4D21-A47D-83A850193D51</object-id>
                    </tp:taxon-name><tp:taxon-authority>Golovatch, Geoffroy, Mauriès &amp; VandenSpiegel</tp:taxon-authority><tp:taxon-status xmlns:xlink="http://www.w3.org/1999/xlink" xlink:type="simple">sp. n.</tp:taxon-status><xref ref-type="fig" rid="F7">Figs 7</xref><xref ref-type="fig" rid="F8">, 8</xref><xref ref-type="fig" rid="F9">, 9</xref><xref ref-type="fig" rid="F10">, 10</xref><xref ref-type="fig" rid="F11">, 11</xref><!--PageBreak--><!--PageBreak--><!--PageBreak--></tp:nomenclature><tp:treatment-sec sec-type="Type material"><title>Type material.</title><p>Holotype ♂ (MNHN JC 370), China, Guizhou Prov., Libo County, Libo, Cave Feng Dong, 07.III.1995, leg. P. Trontelj.</p><p>Paratypes: 1 ♂, 1 juv. ♀ (MNHN JC 370), 1 ♂ (SEM), same data, together with holotype.</p><p>Non-types: 1 ♂, 2 ♀, 11 subadult ♀ or juv. (MNHN JC 370), 1 ♂ (SEM), China, Guizhou Prov., Libo County, Shuipa, Cave Shui Jiang Dong – Cave Shuipu Da Dong, 28.II.1995, leg. P. Trontelj; 1 ♂ (MNHN JC 370), 1 ♂ (SEM), Guizhou Prov., Libo County, Jia Ban, Cave La Tai Dong, 06.III.1995, leg. P. Trontelj.</p></tp:treatment-sec><tp:treatment-sec sec-type="Name"><title>Name.</title><p>In honour of Peter Trontelj, the collector.</p></tp:treatment-sec><tp:treatment-sec sec-type="Diagnosis"><title>Diagnosis.</title><p>Differs from congeners by the particularly broad and moderately declivous paraterga which are set at about 45° to the vertical axis and continue the outline of the sides above paraterga, coupled with mostly 4-5 irregular rows of flat setigerous tubercles/bosses per metatergum, the calyx-shaped tergal setae, and the fairly complex gonopod (see also Key below).</p></tp:treatment-sec><tp:treatment-sec sec-type="Description"><title>Description.</title><p>Length of adults ca 8-9 mm, width 1.2 and 2.2 mm (♂ paratype and one ♀ non-type from Shui Jiang Dong) to 1.5 and 2.5 mm (♂ holotype and other non-types) on midbody pro- and metazonae, respectively. Coloration entirely pallid, except some traces of reddish earth material on paraterga.</p><p>All characters as in <italic><tp:taxon-name><tp:taxon-name-part taxon-name-part-type="genus">Eutrichodesmus</tp:taxon-name-part> <tp:taxon-name-part taxon-name-part-type="species">triangularis</tp:taxon-name-part></tp:taxon-name></italic> sp. n., except as follows.</p><p>Body with 20 segments (♂, ♀), conglobation pattern typical of “doratodesmoids”, volvation apparently being incomplete because of particularly broad and only moderately declivous paraterga. Antennae rather long and poorly clavate (Figs <xref ref-type="fig" rid="F7">7I</xref>, <xref ref-type="fig" rid="F9">9H</xref>, <xref ref-type="fig" rid="F11">11I</xref>). Collum not covering the head from above, fore margin clearly lobulate and slightly elevated, with abundant flat tubercles/bosses arranged in regular rows only at anterior and posterior margins. Metaterga behind collum with three transverse, rather irregular, mixostictic rows of similarly evident, rounded, setigerous tuberculations extending onto paraterga, usually about 10-11+10-11 per row (Figs <xref ref-type="fig" rid="F7">7A–G</xref>, <xref ref-type="fig" rid="F9">9A–F</xref>, <xref ref-type="fig" rid="F11">11A–G</xref>); mid-dorsal regions of metaterga not elevated; caudomarginal lobulations numerous, usually evident across the dorsum (Figs <xref ref-type="fig" rid="F7">7A–D</xref>, <xref ref-type="fig" rid="F9">9A–C</xref>, <xref ref-type="fig" rid="F11">11A–D</xref>); limbus microcrenulate (Figs <!--PageBreak-->7K, 9N, 11K). Paraterga with evident shoulders anteriorly, very broad, moderately declivous, directed ventrolaterad at about 45° to similarly declined sides above paraterga (Figs <xref ref-type="fig" rid="F7">7H</xref>, <xref ref-type="fig" rid="F9">9K</xref>, <xref ref-type="fig" rid="F11">11H</xref>), tips lying very clearly below level of venter, usually rather vaguely <!--PageBreak-->uni- to quadrilobate laterally, gradually increasing in number towards paraterga 19; anterolaterals usually wanting, but evident on segment 2 (Figs <xref ref-type="fig" rid="F7">7A-D</xref>, <xref ref-type="fig" rid="F9">9A-C</xref>, <xref ref-type="fig" rid="F11">11A-D</xref>). Paraterga 2 strongly enlarged, directed ventrad (Figs <xref ref-type="fig" rid="F7">7A, B, E, I</xref>, <xref ref-type="fig" rid="F9">9A, D, H</xref>, <xref ref-type="fig" rid="F11">11A, B, E, I</xref>), lateral margin broadly rounded, with few, but evident lobulations; a full row of caudolaterals located above schism, both schism and hyposchism being small (Figs <xref ref-type="fig" rid="F7">7B</xref>, <xref ref-type="fig" rid="F9">9A</xref>, <xref ref-type="fig" rid="F11">11B</xref>). Tergal setae short, 2-segmented, calyx-shaped, apical part setoid (Figs <xref ref-type="fig" rid="F7">7L, M</xref>, <xref ref-type="fig" rid="F9">9L–O</xref>, <xref ref-type="fig" rid="F11">11L</xref>). Pore formula normal, ozopores indistinct, located at about halfway of paratergite and well removed from lateral margin. Epiproct strongly flattened dorsoventrally, densely tuberculate (Figs <xref ref-type="fig" rid="F7">7A, D, G, J</xref>, <xref ref-type="fig" rid="F9">9C, F, J</xref>, <xref ref-type="fig" rid="F11">11A, D, G, J</xref>). Hypoproct subtrapeziform (Figs <xref ref-type="fig" rid="F7">7J</xref>, <xref ref-type="fig" rid="F9">9J</xref>, <xref ref-type="fig" rid="F11">11J</xref>).</p><fig id="F7" position="float" orientation="portrait"><label>Figure 7.</label><caption><p><italic><tp:taxon-name><tp:taxon-name-part taxon-name-part-type="genus">Eutrichodesmus</tp:taxon-name-part> <tp:taxon-name-part taxon-name-part-type="species">trontelji</tp:taxon-name-part></tp:taxon-name></italic> sp. n., ♂ paratype; <bold>A</bold> habitus, lateral view <bold>B, E, I</bold> anterior part of body, lateral, dorsal and ventral views, respectively <bold>C, F</bold> midbody segments, lateral and dorsal views, respectively <bold>D, G, J</bold> posterior part of body, lateral, dorsal and ventral views, respectively <bold>H</bold> cross-section of a midbody segment, caudal view <bold>K</bold> limbus, prozonite texture and tergal setae, dorsal view <bold>L, M</bold> tergal seta, dorsolateral and subdorsal views, respectively <bold>N</bold> both gonopods in situ, ventral view <bold>O, P</bold> right gonopod, lateral and mesal views, respectively. Scale bars: 0.5 mm (<bold>A, I, J</bold>), 0.2 mm (<bold>B–H</bold>), 0.1 mm (<bold>N–P</bold>), 0.05 mm (<bold>K</bold>), 0.005 mm (<bold>L, M</bold>).</p></caption><graphic xmlns:xlink="http://www.w3.org/1999/xlink" xlink:href="zookeys-505-001-g007.jpg" position="float" orientation="portrait" xlink:type="simple" id="oo_43958.jpg"/></fig><p>Sterna usually with a rather deep, narrow depression between coxae (Figs <xref ref-type="fig" rid="F7">7I, J</xref>, <xref ref-type="fig" rid="F9">9I</xref>, <xref ref-type="fig" rid="F11">11I, J</xref>). Legs long and slender, about 1.1–1.2 times as long as body height (Figs <xref ref-type="fig" rid="F7">7H, J</xref>, <xref ref-type="fig" rid="F9">9I, K</xref>, <xref ref-type="fig" rid="F11">11H–J</xref>), only coxae and basal parts of prefemora finely micropapillate (Fig. <xref ref-type="fig" rid="F8">8A</xref>).</p><fig id="F8" position="float" orientation="portrait"><label>Figure 8.</label><caption><p><italic><tp:taxon-name><tp:taxon-name-part taxon-name-part-type="genus">Eutrichodesmus</tp:taxon-name-part> <tp:taxon-name-part taxon-name-part-type="species">trontelji</tp:taxon-name-part></tp:taxon-name></italic> sp. n., ♂ paratype; <bold>A</bold> leg 9, lateral view <bold>B, C</bold> right gonopod, mesal view. Scale bar: 0.2 mm. Designations in text.</p></caption><graphic xmlns:xlink="http://www.w3.org/1999/xlink" xlink:href="zookeys-505-001-g008.jpg" position="float" orientation="portrait" xlink:type="simple" id="oo_43959.jpg"/></fig><fig id="F9" position="float" orientation="portrait"><label>Figure 9.</label><caption><p><italic><tp:taxon-name><tp:taxon-name-part taxon-name-part-type="genus">Eutrichodesmus</tp:taxon-name-part> <tp:taxon-name-part taxon-name-part-type="species">trontelji</tp:taxon-name-part></tp:taxon-name></italic> sp. n., ♂ non-type from Shui Jiang Dong; <bold>A, D, H</bold> anterior part of body, lateral, dorsal and ventral views, respectively; <bold>B, E, I</bold>, midbody segments, lateral, dorsal and ventral views, respectively <bold>C, F, G, J</bold> posterior part of body, lateral, dorsal, caudal and ventral views, respectively <bold>K</bold> cross-section of a midbody segment, caudal view <bold>L-P</bold> limbus, prozonite texture and tergal setae, dorsal views <bold>Q</bold> both gonopods in situ, ventral view <bold>R</bold> right gonopod, mesal view <bold>S</bold> distal half of right gonopod, mesal view. Scale bars: 0.5 mm (<bold>E, I</bold>), 0.2 mm (<bold>A–D, F, H, K</bold>), 0.1 mm (<bold>G, J, Q, R</bold>), 0.05 mm (<bold>P, S</bold>), 0.02 mm (<bold>L–N</bold>), 0.005 mm (<bold>O</bold>).</p></caption><graphic xmlns:xlink="http://www.w3.org/1999/xlink" xlink:href="zookeys-505-001-g009.jpg" position="float" orientation="portrait" xlink:type="simple" id="oo_43960.jpg"/></fig><!--PageBreak--><!--PageBreak--><p>Gonopods (Figs <xref ref-type="fig" rid="F7">7N–P</xref>, <xref ref-type="fig" rid="F8">8B, C</xref>, <xref ref-type="fig" rid="F9">9Q–S</xref>, <xref ref-type="fig" rid="F10">10</xref>, <xref ref-type="fig" rid="F11">11M–O</xref>) complex. Coxae subquadrate, large, micropapillate and densely setose on lateral face, with only a small round lobule caudolaterally. Telopodite considerably longer than coxite, moderately curved ventrad, setose over its basal 1/3 until base of a prominent, subspiniform, microtuberculate, sometimes clearly curved, distofemoral process (<bold>dp</bold>), the latter situated at about halfway of telopodite, acropodite twisted, with a longitudinal mesal fold (<bold>fd</bold>) only sometimes extended into an apical tooth (<bold>j</bold>) (non-types), and with (holo- and paratype) or without (non-types) a small ventral tooth (<bold>k</bold>) at about midway; tip acuminate and axe-shaped; seminal groove terminating subapically on an indistinct hairpad.</p><fig id="F10" position="float" orientation="portrait"><label>Figure 10.</label><caption><p><italic><tp:taxon-name><tp:taxon-name-part taxon-name-part-type="genus">Eutrichodesmus</tp:taxon-name-part> <tp:taxon-name-part taxon-name-part-type="species">trontelji</tp:taxon-name-part></tp:taxon-name></italic> sp. n., ♂ non-type from Shui Jiang Dong, left gonopod, mesal view. Scale bar: 0.2 mm. Designations in text.</p></caption><graphic xmlns:xlink="http://www.w3.org/1999/xlink" xlink:href="zookeys-505-001-g010.jpg" position="float" orientation="portrait" xlink:type="simple" id="oo_43961.jpg"/></fig><fig id="F11" position="float" orientation="portrait"><label>Figure 11.</label><caption><p><italic><tp:taxon-name><tp:taxon-name-part taxon-name-part-type="genus">Eutrichodesmus</tp:taxon-name-part> <tp:taxon-name-part taxon-name-part-type="species">trontelji</tp:taxon-name-part></tp:taxon-name></italic> sp. n., ♂ non-type from La Tai Dong; <bold>A</bold> habitus, lateral view <bold>B, E, I</bold> anterior part of body, lateral, dorsal and ventral views, respectively <bold>C, F</bold> midbody segments, lateral and dorsal views, respectively <bold>D, G, J</bold> posterior part of body, lateral, dorsal and ventral views, respectively <bold>H</bold> cross-section of a midbody segment, caudal view <bold>K</bold> limbus, prozonite texture and tergal setae, dorsal view <bold>L</bold> tergal seta, subdorsal view <bold>M</bold> both gonopods in situ, ventral view <bold>N</bold> left gonopod, lateral view <bold>O</bold> right gonopod, mesal view. Scale bars: 0.5 mm (<bold>A, E–J</bold>), 0.2 mm (<bold>B–D</bold>), 0.1 mm (<bold>M–O</bold>), 0.05 mm (<bold>K</bold>), 0.01 mm (<bold>L</bold>).</p></caption><graphic xmlns:xlink="http://www.w3.org/1999/xlink" xlink:href="zookeys-505-001-g011.jpg" position="float" orientation="portrait" xlink:type="simple" id="oo_43962.jpg"/></fig><!--PageBreak--></tp:treatment-sec><tp:treatment-sec sec-type="Remarks"><title>Remarks.</title><p>The conspecificity of the non-type samples with <italic><tp:taxon-name><tp:taxon-name-part taxon-name-part-type="genus">Eutrichodesmus</tp:taxon-name-part> <tp:taxon-name-part taxon-name-part-type="species">trontelji</tp:taxon-name-part></tp:taxon-name></italic> sp. n. is documented in Figs <xref ref-type="fig" rid="F9">9</xref>–<xref ref-type="fig" rid="F11">11</xref>. It is also corroborated by provenance from the same karst in Libo County, Guizhou Province. Small variations seem to only concern gonopod structure, i.e. the presence in the gonopods of the types of a small tooth <bold>k</bold> and the absence of a tooth <bold>j</bold>.</p><!--PageBreak--><p>Interestingly, calyx-shaped tergal setae among <italic><tp:taxon-name><tp:taxon-name-part taxon-name-part-type="genus">Eutrichodesmus</tp:taxon-name-part></tp:taxon-name></italic> are also observed only in two cavernicolous species from Guangxi: <italic><tp:taxon-name><tp:taxon-name-part taxon-name-part-type="genus">Eutrichodesmus</tp:taxon-name-part> <tp:taxon-name-part taxon-name-part-type="species">latus</tp:taxon-name-part></tp:taxon-name></italic> and <italic><tp:taxon-name><tp:taxon-name-part taxon-name-part-type="genus">Eutrichodesmus</tp:taxon-name-part> <tp:taxon-name-part taxon-name-part-type="species">similis</tp:taxon-name-part></tp:taxon-name></italic> (see <xref ref-type="bibr" rid="B2">Golovatch et al. 2009a</xref>).</p></tp:treatment-sec><ref-list><ref id="B2"><mixed-citation xmlns:xlink="http://www.w3.org/1999/xlink" xlink:type="simple"><person-group><name name-style="western"><surname>Golovatch</surname><given-names>SI</given-names></name><name name-style="western"><surname>Geoffroy</surname><given-names>J-J</given-names></name><name name-style="western"><surname>Mauriès</surname><given-names>J-P</given-names></name><name name-style="western"><surname>VandenSpiegel</surname><given-names>D</given-names></name></person-group> (<year>2009a</year>) <article-title>Review of the millipede family <tp:taxon-name><tp:taxon-name-part taxon-name-part-type="family">Haplodesmidae</tp:taxon-name-part></tp:taxon-name>, with descriptions of some new or poorly-known species (<tp:taxon-name><tp:taxon-name-part taxon-name-part-type="class">Diplopoda</tp:taxon-name-part></tp:taxon-name>, <tp:taxon-name><tp:taxon-name-part taxon-name-part-type="order">Polydesmida</tp:taxon-name-part></tp:taxon-name>).</article-title> In: <person-group><name name-style="western"><surname>Golovatch</surname><given-names>SI</given-names></name><name name-style="western"><surname>Mesibov</surname><given-names>R</given-names></name></person-group> (<role>Eds</role>) <issue-title>Advances in the Systematics of Diplopoda I.</issue-title> <source>ZooKeys</source> <volume>7</volume>: <fpage>1</fpage>–<lpage>53</lpage>. doi: <ext-link ext-link-type="doi" xlink:href="10.3897/zookeys.7.117" xlink:type="simple">10.3897/zookeys.7.117</ext-link></mixed-citation></ref></ref-list></tp:taxon-treatment>
