# Supplementary material for: Review of the millipede genus Eutrichodesmus Silvestri, 1910, in China, with descriptions of new cavernicolous species (Diplopoda, Polydesmida, Haplodesmidae)
Source: Zookeys. 2015 May 21;(505):1–34. doi: 10.3897/zookeys.505.9862 (PMC4453233; doi:10.3897/zookeys.505.9862)
Supplement: XML Treatment for Eutrichodesmus latellai [file zookeys.505.9862-treatment5.xml]

<!DOCTYPE tp:taxon-treatment
  PUBLIC "-//TaxonX//DTD Taxonomic Treatment Publishing DTD v0 20100105//EN" "tax-treatment-NSO.dtd">
<tp:taxon-treatment xmlns:tp="http://www.plazi.org/taxpub"><tp:treatment-meta><kwd-group><label>Taxon classification</label><kwd><named-content content-type="kingdom">Animalia</named-content></kwd><kwd><named-content content-type="order">Polydesmida</named-content></kwd><kwd><named-content content-type="family">Haplodesmidae</named-content></kwd></kwd-group><mixed-citation publication-type="journal"><person-group><name><surname>Golovatch</surname><given-names>Sergei I.</given-names></name><name><surname>Geoffroy</surname><given-names>Jean-Jacques</given-names></name><name><surname>Mauriès</surname><given-names>Jean-Paul</given-names></name><name><surname>VandenSpiegel</surname><given-names>Didier</given-names></name></person-group><article-title>Review of the millipede genus <italic><tp:taxon-name><tp:taxon-name-part taxon-name-part-type="genus">Eutrichodesmus</tp:taxon-name-part></tp:taxon-name></italic> Silvestri, 1910, in China, with descriptions of new cavernicolous species (<tp:taxon-name><tp:taxon-name-part taxon-name-part-type="class">Diplopoda</tp:taxon-name-part></tp:taxon-name>, <tp:taxon-name><tp:taxon-name-part taxon-name-part-type="order">Polydesmida</tp:taxon-name-part></tp:taxon-name>, <tp:taxon-name><tp:taxon-name-part taxon-name-part-type="family">Haplodesmidae</tp:taxon-name-part></tp:taxon-name>)</article-title><source>Zookeys</source><day>21</day><month>5</month><year>2015</year><volume>2015</volume><issue>505</issue><fpage>1</fpage><lpage>34</lpage><pub-id pub-id-type="doi">10.3897/zookeys.505.9862</pub-id></mixed-citation></tp:treatment-meta><tp:nomenclature><tp:taxon-name>
                        <tp:taxon-name-part taxon-name-part-type="genus">Eutrichodesmus</tp:taxon-name-part>
                        <tp:taxon-name-part taxon-name-part-type="species">latellai</tp:taxon-name-part>
                        <object-id xmlns:xlink="http://www.w3.org/1999/xlink" content-type="zoobank" xlink:type="simple">http://zoobank.org/301C4BE2-3354-44DD-95CA-E58E7C830236</object-id>
                    </tp:taxon-name><tp:taxon-authority>Golovatch, Geoffroy, Mauriès &amp; VandenSpiegel</tp:taxon-authority><tp:taxon-status xmlns:xlink="http://www.w3.org/1999/xlink" xlink:type="simple">sp. n.</tp:taxon-status><xref ref-type="fig" rid="F12">Figs 12</xref><xref ref-type="fig" rid="F13">, 13</xref></tp:nomenclature><tp:treatment-sec sec-type="Type material"><title>Type material.</title><p>Holotype ♂ (MNHN JC 371), China, Guizhou Prov., Zhen Feng County, Bei Pan Jiang Town, Cave Shui Chi Dong (Water Pool Cave), ca. 1060 m a.s.l., 31.VII.2005, leg. L. Latella &amp; D. Avesani.</p><p>Paratypes: 1 ♂, 2 ♀ (MNHN JC 371), 1 ♀ (SEM), same data, together with holotype.</p></tp:treatment-sec><tp:treatment-sec sec-type="Name"><title>Name.</title><p>In honour of Leonardo Latella, one of the main collectors.</p></tp:treatment-sec><tp:treatment-sec sec-type="Diagnosis"><title>Diagnosis.</title><p>Differs from congeners by the broad and moderately declivous paraterga which are set at about 45° to the vertical axis and almost continue the outline of the sides above paraterga, coupled with three irregular rows of flat setigerous bosses per metatergum, and the especially simple gonopod (see also Key below).</p></tp:treatment-sec><tp:treatment-sec sec-type="Description"><title>Description.</title><p>Length of adults ca 12–13 mm, width 1.1–1.2 and 2.8–3.0 mm on midbody pro- and metazonae, respectively (♂, ♀). Holotype ca 12 mm long, 1.2 and 3.0 mm wide on midbody pro- and metazonae, respectively. Coloration entirely pallid, except some traces of reddish earth material on terga.</p><p>All characters as in <italic><tp:taxon-name><tp:taxon-name-part taxon-name-part-type="genus">Eutrichodesmus</tp:taxon-name-part> <tp:taxon-name-part taxon-name-part-type="species">triangularis</tp:taxon-name-part></tp:taxon-name></italic> sp. n., except as follows.</p><p>Body with 20 segments (♂, ♀), conglobation pattern typical of “doratodesmoids”, volvation apparently being incomplete because of particularly broad and only moderately declivous paraterga. Antennae rather long and poorly clavate (Fig. <xref ref-type="fig" rid="F12">12H</xref>). Collum not covering the head from above, fore margin clearly lobulate and slightly elevated, with abundant flat bosses arranged in regular rows only at anterior and posterior margins. Metaterga behind collum with three transverse, rather irregular, mixostictic rows of similarly flat, often obliterate and longitudinally oblong, setigerous bosses extending onto paraterga, usually about 15-16+15-16 per row (Fig. <xref ref-type="fig" rid="F12">12A–F</xref>); mid-dorsal regions of metaterga not elevated; caudomarginal lobulations numerous, usually evident across the dorsum (Fig. <xref ref-type="fig" rid="F12">12A–F, H, I</xref>); limbus microcrenulate (Fig. <xref ref-type="fig" rid="F12">12L</xref>). Paraterga with evident shoulders anteriorly, very broad, moderately declivous, directed ventrolaterad at about 45° to similarly declined sides above paraterga (Fig. <xref ref-type="fig" rid="F12">12A–G</xref>), tips lying clearly below level of venter, usually rather distinctly tri- to quadrilobate laterally, gradually increasing in number towards paraterga 19; anterolaterals usually wanting, but very evident on segment 2 (Fig. <xref ref-type="fig" rid="F12">12A, D</xref>). Paraterga 2 strongly enlarged, directed ventrad (Fig. <xref ref-type="fig" rid="F12">12A, D, H</xref>), lateral margin broadly rounded, with few, but very evident lobulations; a full row of caudolaterals located above schism, both schism and hyposchism being small (Fig. <xref ref-type="fig" rid="F12">12A</xref>). Tergal setae short, 2-segmented, apical part setoid (Fig. <xref ref-type="fig" rid="F12">12K</xref>). Pore formula normal, ozopores indistinct, located on top of small knobs at about middle of paratergite and well removed from lateral margin (Fig. <xref ref-type="fig" rid="F12">12A–C</xref>). Epiproct strongly flattened dorsoventrally (Fig. <xref ref-type="fig" rid="F12">12C, F, J</xref>). Hypoproct subtrapeziform (Fig. <xref ref-type="fig" rid="F12">12J</xref>).</p><fig id="F12" position="float" orientation="portrait"><label>Figure 12.</label><caption><p><italic><tp:taxon-name><tp:taxon-name-part taxon-name-part-type="genus">Eutrichodesmus</tp:taxon-name-part> <tp:taxon-name-part taxon-name-part-type="species">latellai</tp:taxon-name-part></tp:taxon-name></italic> sp. n., ♀ paratype; <bold>A, D, H</bold> anterior part of body, lateral, dorsal and ventral views, respectively <bold>B, E, I</bold> midbody segments, lateral, dorsal and ventral views, respectively <bold>C, F, J</bold> posterior part of body, lateral, dorsal and ventral views, respectively <bold>G</bold> cross-section of a midbody segment, caudal view <bold>K</bold> tergal seta, subdorsal view <bold>L</bold> limbus, prozonite texture and tergal setae, dorsal views <bold>M</bold> head, ventral view <bold>N</bold> midbody leg, lateral view. Scale bars: 0.5 mm (<bold>A–J</bold>), 0.2 mm (<bold>M</bold>), 0.1 mm (<bold>L, N</bold>), 0.01 mm (<bold>K</bold>).</p></caption><graphic xmlns:xlink="http://www.w3.org/1999/xlink" xlink:href="zookeys-505-001-g012.jpg" position="float" orientation="portrait" xlink:type="simple" id="oo_43963.jpg"/></fig><p>Sterna usually with a rather deep, narrow depression between coxae (Fig. <xref ref-type="fig" rid="F12">12I, J</xref>). Legs long and slender, about as long as body height (Fig. <xref ref-type="fig" rid="F12">12G–J</xref>), only coxae and most surface of of prefemora finely micropapillate (Figs <xref ref-type="fig" rid="F12">12N</xref>, <xref ref-type="fig" rid="F13">13A</xref>).</p><fig id="F13" position="float" orientation="portrait"><label>Figure 13.</label><caption><p><italic><tp:taxon-name><tp:taxon-name-part taxon-name-part-type="genus">Eutrichodesmus</tp:taxon-name-part> <tp:taxon-name-part taxon-name-part-type="species">latellai</tp:taxon-name-part></tp:taxon-name></italic> sp. n., ♂ paratype; <bold>A</bold> leg 9, lateral view <bold>B</bold> right gonopod, lateral view. Scale bar: 0.2 mm. Designation in text.</p></caption><graphic xmlns:xlink="http://www.w3.org/1999/xlink" xlink:href="zookeys-505-001-g013.jpg" position="float" orientation="portrait" xlink:type="simple" id="oo_43964.jpg"/></fig><p>Gonopods (Fig. <xref ref-type="fig" rid="F13">13B</xref>) simple. Coxae subquadrate, large, micropapillate and densely setose on lateral face, with only a small round lobule caudolaterally. Telopodite considerably longer than coxite, moderately curved ventrad, setose over its basal 1/3 until base of a prominent, subspiniform, microtuberculate, distofemoral process (<bold>dp</bold>), the latter situated at about basal 1/3 of telopodite, acropodite twisted, devoid of any outgrowths; tip acuminate and beak-shaped; seminal groove terminating subapically; a hairpad wanting.</p></tp:treatment-sec><tp:treatment-sec sec-type="Remark"><title>Remark.</title><p>More information on this cave and its fauna can be found in <xref ref-type="bibr" rid="B5">Latella and Hu (2008)</xref> and in <xref ref-type="bibr" rid="B6">Latella and Zorzin (2008)</xref>.</p></tp:treatment-sec><ref-list><ref id="B5"><mixed-citation xmlns:xlink="http://www.w3.org/1999/xlink" xlink:type="simple"><person-group><name name-style="western"><surname>Latella</surname><given-names>L</given-names></name><name name-style="western"><surname>Hu</surname><given-names>C</given-names></name></person-group> (<year>2008</year>) <article-title>Biological investigation of the Museo Civico di Storia Naturale of Verona in South China caves. Research in South China Karst.</article-title> <source>Memorie del Museo Civico di Storia Naturale di Verona</source>, <series>serie 2, Monografie Naturalistiche</series> <volume>3</volume>: <fpage>65</fpage>–<lpage>88</lpage>.</mixed-citation></ref><ref id="B6"><mixed-citation xmlns:xlink="http://www.w3.org/1999/xlink" xlink:type="simple"><person-group><name name-style="western"><surname>Latella</surname><given-names>L</given-names></name><name name-style="western"><surname>Zorzin</surname><given-names>R</given-names></name></person-group> (<year>2008</year>) <article-title>Caves explored during the scientific expeditions to China of the Museo Civico di Storia Naturale of Verona. Research in South China Karst.</article-title> <source>Memorie del Museo Civico di Storia Naturale di Verona</source>, <series>serie 2, Monografie Naturalistiche</series> <volume>3</volume>: <fpage>25</fpage>–<lpage>64</lpage>.</mixed-citation></ref></ref-list></tp:taxon-treatment>
