# Supplementary material for: Review of the millipede genus Eutrichodesmus Silvestri, 1910, in China, with descriptions of new cavernicolous species (Diplopoda, Polydesmida, Haplodesmidae)
Source: Zookeys. 2015 May 21;(505):1–34. doi: 10.3897/zookeys.505.9862 (PMC4453233; doi:10.3897/zookeys.505.9862)
Supplement: XML Treatment for Eutrichodesmus obliteratus [file zookeys.505.9862-treatment6.xml]

<!DOCTYPE tp:taxon-treatment
  PUBLIC "-//TaxonX//DTD Taxonomic Treatment Publishing DTD v0 20100105//EN" "tax-treatment-NSO.dtd">
<tp:taxon-treatment xmlns:tp="http://www.plazi.org/taxpub"><tp:treatment-meta><kwd-group><label>Taxon classification</label><kwd><named-content content-type="kingdom">Animalia</named-content></kwd><kwd><named-content content-type="order">Polydesmida</named-content></kwd><kwd><named-content content-type="family">Haplodesmidae</named-content></kwd></kwd-group><mixed-citation publication-type="journal"><person-group><name><surname>Golovatch</surname><given-names>Sergei I.</given-names></name><name><surname>Geoffroy</surname><given-names>Jean-Jacques</given-names></name><name><surname>Mauriès</surname><given-names>Jean-Paul</given-names></name><name><surname>VandenSpiegel</surname><given-names>Didier</given-names></name></person-group><article-title>Review of the millipede genus <italic><tp:taxon-name><tp:taxon-name-part taxon-name-part-type="genus">Eutrichodesmus</tp:taxon-name-part></tp:taxon-name></italic> Silvestri, 1910, in China, with descriptions of new cavernicolous species (<tp:taxon-name><tp:taxon-name-part taxon-name-part-type="class">Diplopoda</tp:taxon-name-part></tp:taxon-name>, <tp:taxon-name><tp:taxon-name-part taxon-name-part-type="order">Polydesmida</tp:taxon-name-part></tp:taxon-name>, <tp:taxon-name><tp:taxon-name-part taxon-name-part-type="family">Haplodesmidae</tp:taxon-name-part></tp:taxon-name>)</article-title><source>Zookeys</source><day>21</day><month>5</month><year>2015</year><volume>2015</volume><issue>505</issue><fpage>1</fpage><lpage>34</lpage><pub-id pub-id-type="doi">10.3897/zookeys.505.9862</pub-id></mixed-citation></tp:treatment-meta><tp:nomenclature><tp:taxon-name>
                        <tp:taxon-name-part taxon-name-part-type="genus">Eutrichodesmus</tp:taxon-name-part>
                        <tp:taxon-name-part taxon-name-part-type="species">obliteratus</tp:taxon-name-part>
                        <object-id xmlns:xlink="http://www.w3.org/1999/xlink" content-type="zoobank" xlink:type="simple">http://zoobank.org/41C92D05-2DF5-4365-8F2D-170EA2D3EB5D</object-id>
                    </tp:taxon-name><tp:taxon-authority>Golovatch, Geoffroy, Mauriès &amp; VandenSpiegel</tp:taxon-authority><tp:taxon-status xmlns:xlink="http://www.w3.org/1999/xlink" xlink:type="simple">sp. n.</tp:taxon-status><xref ref-type="fig" rid="F14">Figs 14</xref><xref ref-type="fig" rid="F15">, 15</xref><!--PageBreak--><!--PageBreak--></tp:nomenclature><tp:treatment-sec sec-type="Type material"><title>Type material.</title><p>Holotype ♂ (MNHN JC 372), China, Guizhou Prov., Guanling County, Huajiang Town, Cave Huashiban Dong (Slippery Cave), 26.VII.2005, leg. L. Latella &amp; D. Avesani.</p><!--PageBreak--><p>Paratypes: 1 ♂ (MNHN JC 372), 1 ♀ (SEM), same data, together with holotype.</p></tp:treatment-sec><tp:treatment-sec sec-type="Name"><title>Name.</title><p>To emphasize the mostly obliterate metatergal tuberculation; adjective.</p><!--PageBreak--></tp:treatment-sec><tp:treatment-sec sec-type="Diagnosis"><title>Diagnosis.</title><p>Differs from congeners by the largely obliterate metatergal tuberculation (even those at the fore margin of metetergum 2), the rather broad and strongly declivous paraterga which are set at about 30° to the vertical axis and continue the outline of the sides above paraterga, coupled with three irregular rows of very flat setigerous bosses per metatergum, and the fairly complex gonopod telopodite (see also Key below).</p></tp:treatment-sec><tp:treatment-sec sec-type="Description"><title>Description.</title><p>Length of adults ca 10 mm, width 1.0–1.1 and 2.1–2.2 mm on midbody pro- and metazonae, respectively (♂, ♀). Holotype ca 1.1 and 2.2 mm wide on midbody pro- and metazonae, respectively. Coloration entirely pallid.</p><p>All characters as in <italic><tp:taxon-name><tp:taxon-name-part taxon-name-part-type="genus">Eutrichodesmus</tp:taxon-name-part> <tp:taxon-name-part taxon-name-part-type="species">triangularis</tp:taxon-name-part></tp:taxon-name></italic> sp. n., except as follows.</p><p>Body with 20 segments (♂, ♀), conglobation pattern typical of “doratodesmoids”, volvation apparently being incomplete because of broad and only rather strongly declivous paraterga. Antennae rather long and poorly clavate (Fig. <xref ref-type="fig" rid="F14">14G</xref>). Collum not covering the head from above, fore margin clearly lobulate and slightly elevated, with abundant, flat, mostly obliterate bosses arranged in a regular row of lobulations only at anterior margin (Fig. <xref ref-type="fig" rid="F14">14A, D, G</xref>). Metaterga behind collum with three transverse, rather irregular, mixostictic rows of similarly flat, largely obliterate, longitudinally oblong, setigerous bosses extending onto paraterga, usually about 13-14+13-14 per row (Fig. <xref ref-type="fig" rid="F14">14A–F</xref>); mid-dorsal regions of metaterga not elevated; caudomarginal lobulations numerous, usually evident across the dorsum (Fig. <xref ref-type="fig" rid="F14">14A–F</xref>); limbus microcrenu<!--PageBreak-->late. Paraterga with evident shoulders anteriorly, very broad, rather strongly declivous, directed ventrolaterad at about 70° to similarly declined sides above paraterga (Fig. <xref ref-type="fig" rid="F14">14J</xref>), tips lying clearly below level of venter, usually rather distinctly tri- to quadrilobate laterally, gradually increasing in number towards paraterga 19; anterolaterals usually wanting, even on segment 2 rather vague (Fig. <xref ref-type="fig" rid="F14">14A, G</xref>). Paraterga 2 strongly enlarged, directed ventrad (Fig. <xref ref-type="fig" rid="F14">14A, D, H</xref>), lateral margin broadly rounded, with few, rather vague lobulations; a full row of caudolaterals located above schism, both schism and hyposchism being small (Fig. <xref ref-type="fig" rid="F14">14A</xref>). Tergal setae short, 2-segmented, apical part setoid (Fig. <xref ref-type="fig" rid="F14">14L</xref>). Pore formula normal, ozopores indistinct, open flush on surface and located at about caudal 1/3 of paratergite and well removed from lateral margin (Fig. <xref ref-type="fig" rid="F14">14K</xref>). Epiproct strongly flattened dorsoventrally (Fig. <xref ref-type="fig" rid="F14">14C, F, I</xref>). Hypoproct subtrapeziform (Fig. <xref ref-type="fig" rid="F14">14I</xref>).</p><fig id="F14" position="float" orientation="portrait"><label>Figure 14.</label><caption><p><italic><tp:taxon-name><tp:taxon-name-part taxon-name-part-type="genus">Eutrichodesmus</tp:taxon-name-part> <tp:taxon-name-part taxon-name-part-type="species">obliteratus</tp:taxon-name-part></tp:taxon-name></italic> sp. n., ♀ paratype; <bold>A, D, G</bold> anterior part of body, lateral, dorsal and ventral views, respectively <bold>B, E, H</bold> midbody segments, lateral, dorsal and ventral views, respectively <bold>C, F, I</bold> posterior part of body, lateral, dorsal and ventral views, respectively <bold>J</bold> cross-section of a midbody segment, caudal view <bold>K</bold> paratergite with ozopore, lateral view <bold>L</bold> tergal seta, subdorsal view. Scale bars: 0.5 mm (<bold>E–H</bold>), 0.2 mm (<bold>A–D, I, J</bold>), 0.1 mm (<bold>K</bold>), 0.005 mm (<bold>L</bold>).</p></caption><graphic xmlns:xlink="http://www.w3.org/1999/xlink" xlink:href="zookeys-505-001-g014.jpg" position="float" orientation="portrait" xlink:type="simple" id="oo_43965.jpg"/></fig><p>Sterna usually with a rather deep, narrow depression between coxae (Fig. <xref ref-type="fig" rid="F14">14G–I</xref>). Legs long and slender, about as long as body height (Figs <xref ref-type="fig" rid="F14">14G–J</xref>, <xref ref-type="fig" rid="F15">15A</xref>), only coxae and most surface of prefemora finely micropapillate (Fig. <xref ref-type="fig" rid="F15">15A</xref>).</p><fig id="F15" position="float" orientation="portrait"><label>Figure 15.</label><caption><p><italic><tp:taxon-name><tp:taxon-name-part taxon-name-part-type="genus">Eutrichodesmus</tp:taxon-name-part> <tp:taxon-name-part taxon-name-part-type="species">obliteratus</tp:taxon-name-part></tp:taxon-name></italic> sp. n., ♂ paratype; <bold>A</bold> leg 9, lateral view <bold>B</bold> right gonopod, mesal view <bold>C</bold> mirrored distal half of right gonopod, lateral view. Scale bar: 0.2 mm. Designations in text.</p></caption><graphic xmlns:xlink="http://www.w3.org/1999/xlink" xlink:href="zookeys-505-001-g015.jpg" position="float" orientation="portrait" xlink:type="simple" id="oo_43966.jpg"/></fig><p>Gonopods (Fig. <xref ref-type="fig" rid="F15">15B, C</xref>) rather complex. Coxae subquadrate, large, micropapillate and densely setose on lateral face, with only a small round lobe caudolaterally. Telopodite considerably longer than coxite, moderately curved ventrad, setose over its basal 1/3 until base of a prominent, subspiniform, abundantly microtuberculate, distofemoral process (<bold>dp</bold>), the latter situated at about basal 1/3 of telopodite, acropodite twisted, in basal 1/3 with two small, flat, subtriangular teeth, one, larger, mesal (<bold>x</bold>), the other, smaller, lateral (<bold>y</bold>); tip acuminate and axe-shaped; seminal groove terminating subapically on another low, subtriangular tooth (<bold>z</bold>); a hairpad wanting.</p></tp:treatment-sec><tp:treatment-sec sec-type="Remark"><title>Remark.</title><p>More information on this cave and its fauna can be found in <xref ref-type="bibr" rid="B5">Latella and Hu (2008)</xref> and in <xref ref-type="bibr" rid="B6">Latella and Zorzin (2008)</xref>.</p></tp:treatment-sec><ref-list><ref id="B5"><mixed-citation xmlns:xlink="http://www.w3.org/1999/xlink" xlink:type="simple"><person-group><name name-style="western"><surname>Latella</surname><given-names>L</given-names></name><name name-style="western"><surname>Hu</surname><given-names>C</given-names></name></person-group> (<year>2008</year>) <article-title>Biological investigation of the Museo Civico di Storia Naturale of Verona in South China caves. Research in South China Karst.</article-title> <source>Memorie del Museo Civico di Storia Naturale di Verona</source>, <series>serie 2, Monografie Naturalistiche</series> <volume>3</volume>: <fpage>65</fpage>–<lpage>88</lpage>.</mixed-citation></ref><ref id="B6"><mixed-citation xmlns:xlink="http://www.w3.org/1999/xlink" xlink:type="simple"><person-group><name name-style="western"><surname>Latella</surname><given-names>L</given-names></name><name name-style="western"><surname>Zorzin</surname><given-names>R</given-names></name></person-group> (<year>2008</year>) <article-title>Caves explored during the scientific expeditions to China of the Museo Civico di Storia Naturale of Verona. Research in South China Karst.</article-title> <source>Memorie del Museo Civico di Storia Naturale di Verona</source>, <series>serie 2, Monografie Naturalistiche</series> <volume>3</volume>: <fpage>25</fpage>–<lpage>64</lpage>.</mixed-citation></ref></ref-list></tp:taxon-treatment>
