# Supplementary material for: Review of the millipede genus Eutrichodesmus Silvestri, 1910, in China, with descriptions of new cavernicolous species (Diplopoda, Polydesmida, Haplodesmidae)
Source: Zookeys. 2015 May 21;(505):1–34. doi: 10.3897/zookeys.505.9862 (PMC4453233; doi:10.3897/zookeys.505.9862)
Supplement: XML Treatment for Eutrichodesmus sketi [file zookeys.505.9862-treatment7.xml]

<!DOCTYPE tp:taxon-treatment
  PUBLIC "-//TaxonX//DTD Taxonomic Treatment Publishing DTD v0 20100105//EN" "tax-treatment-NSO.dtd">
<tp:taxon-treatment xmlns:tp="http://www.plazi.org/taxpub"><tp:treatment-meta><kwd-group><label>Taxon classification</label><kwd><named-content content-type="kingdom">Animalia</named-content></kwd><kwd><named-content content-type="order">Polydesmida</named-content></kwd><kwd><named-content content-type="family">Haplodesmidae</named-content></kwd></kwd-group><mixed-citation publication-type="journal"><person-group><name><surname>Golovatch</surname><given-names>Sergei I.</given-names></name><name><surname>Geoffroy</surname><given-names>Jean-Jacques</given-names></name><name><surname>Mauriès</surname><given-names>Jean-Paul</given-names></name><name><surname>VandenSpiegel</surname><given-names>Didier</given-names></name></person-group><article-title>Review of the millipede genus <italic><tp:taxon-name><tp:taxon-name-part taxon-name-part-type="genus">Eutrichodesmus</tp:taxon-name-part></tp:taxon-name></italic> Silvestri, 1910, in China, with descriptions of new cavernicolous species (<tp:taxon-name><tp:taxon-name-part taxon-name-part-type="class">Diplopoda</tp:taxon-name-part></tp:taxon-name>, <tp:taxon-name><tp:taxon-name-part taxon-name-part-type="order">Polydesmida</tp:taxon-name-part></tp:taxon-name>, <tp:taxon-name><tp:taxon-name-part taxon-name-part-type="family">Haplodesmidae</tp:taxon-name-part></tp:taxon-name>)</article-title><source>Zookeys</source><day>21</day><month>5</month><year>2015</year><volume>2015</volume><issue>505</issue><fpage>1</fpage><lpage>34</lpage><pub-id pub-id-type="doi">10.3897/zookeys.505.9862</pub-id></mixed-citation></tp:treatment-meta><tp:nomenclature><tp:taxon-name>
                        <tp:taxon-name-part taxon-name-part-type="genus">Eutrichodesmus</tp:taxon-name-part>
                        <tp:taxon-name-part taxon-name-part-type="species">sketi</tp:taxon-name-part>
                        <object-id xmlns:xlink="http://www.w3.org/1999/xlink" content-type="zoobank" xlink:type="simple">http://zoobank.org/2CA87D80-05A2-4BF9-A70E-1DAB4C79E1A7</object-id>
                    </tp:taxon-name><tp:taxon-authority>Golovatch, Geoffroy, Mauriès &amp; VandenSpiegel</tp:taxon-authority><tp:taxon-status xmlns:xlink="http://www.w3.org/1999/xlink" xlink:type="simple">sp. n.</tp:taxon-status><xref ref-type="fig" rid="F16">Figs 16</xref><xref ref-type="fig" rid="F17">, 17</xref></tp:nomenclature><tp:treatment-sec sec-type="Type material"><title>Type material.</title><p>Holotype ♂ (MNHN JC 373), China, Hunan Prov., Longshan County, Huaoyan, Cave Feihu Dong (33a), 13.IV.1997, leg. B. Sket, Cao &amp; R. Verovnik.</p><p>Paratype: 1 subadult ♀ (SEM), same data, together with holotype.</p></tp:treatment-sec><tp:treatment-sec sec-type="Name"><title>Name.</title><p>In honour of Boris Sket, one of the main collectors.</p></tp:treatment-sec><tp:treatment-sec sec-type="Diagnosis"><title>Diagnosis.</title><p>Differs from congeners by the relatively narrow and strongly declivous paraterga which are set low on the body at about 30° to the vertical axis and nearly continue the outline of the sides above paraterga, the low, but distinct, rounded, metatergal bosses arranged in three transverse irregular rows, and the rather simple gonopod (see also Key below).</p></tp:treatment-sec><tp:treatment-sec sec-type="Description"><title>Description.</title><p>Length of holotype ca 7 mm, width 1.0 and 1.7 mm on midbody pro- and metazonae, respectively. Coloration entirely pallid.</p><p>All characters as in <italic><tp:taxon-name><tp:taxon-name-part taxon-name-part-type="genus">Eutrichodesmus</tp:taxon-name-part> <tp:taxon-name-part taxon-name-part-type="species">triangularis</tp:taxon-name-part></tp:taxon-name></italic> sp. n., except as follows.</p><p>Body with 20 segments (♂), conglobation pattern typical of “doratodesmoids”, volvation apparently being complete because of narrow and strongly declivous paraterga. Antennae rather short and clavate (Fig. <xref ref-type="fig" rid="F16">16E</xref>). Collum not covering the head from above, fore margin clearly lobulate and slightly elevated, with abundant, flat, mostly obliterate bosses arranged in a regular row of lobulations only at anterior margin. Metaterga behind collum with three transverse, rather irregular, mixostictic rows of similarly flat, but rather distinct, rounded, setigerous bosses extending onto paraterga, usually about 9-10+9-10 per row (Fig. <xref ref-type="fig" rid="F16">16A</xref>); mid-dorsal regions of metaterga not elevated; caudomarginal lobulations numerous, usually evident across the dorsum (Fig. <xref ref-type="fig" rid="F16">16A–D</xref>); limbus microcrenulate. Paraterga with evident shoulders anteriorly, rather narrow, strongly declivous, directed ventrolaterad at about 70° to even more strongly declined sides above paraterga (Fig. <xref ref-type="fig" rid="F16">16E, H</xref>), tips lying clearly below level of venter, usually distinctly trilobate laterally; anterolaterals evident only in segment 2 (Fig. <xref ref-type="fig" rid="F16">16A</xref>). Paraterga 2 strongly enlarged, directed ventrad (Fig. <xref ref-type="fig" rid="F16">16A, E</xref>), lateral margin broadly rounded, with few, rather distinct lobulations; a full row of caudolaterals located above schism, both schism and hyposchism being small (Fig. <xref ref-type="fig" rid="F16">16A, I</xref>). Tergal setae short, 2-segmented, apical part setoid (Fig. <xref ref-type="fig" rid="F16">16I</xref>). Pore formula normal, ozopores indistinct, open flush on surface and located at about caudal 1/3 of paratergite above caudal lobulation and well removed from lateral margin (Fig. <xref ref-type="fig" rid="F16">16A, I</xref>). Epiproct strongly flattened dorsoventrally (Fig. <xref ref-type="fig" rid="F16">16D, G</xref>). Hypoproct subtrapeziform (Fig. <xref ref-type="fig" rid="F16">16G</xref>).</p><fig id="F16" position="float" orientation="portrait"><label>Figure 16.</label><caption><p><italic><tp:taxon-name><tp:taxon-name-part taxon-name-part-type="genus">Eutrichodesmus</tp:taxon-name-part> <tp:taxon-name-part taxon-name-part-type="species">sketi</tp:taxon-name-part></tp:taxon-name></italic> sp. n., subadult ♀ paratype; <bold>A</bold> habitus, lateral view <bold>B, E</bold> anterior part of body, dorsal and ventral views, respectively <bold>C, F</bold> midbody segments, dorsal and ventral views, respectively <bold>D, G</bold> posterior part of body, dorsal and ventral views, respectively <bold>H</bold> cross-section of a midbody segment, caudal view <bold>I</bold> schism and hyposchism region, lateral view. Scale bars: 0.5 mm (<bold>A</bold>), 0.2 mm (<bold>B–H</bold>), 0.1 mm (<bold>I</bold>).</p></caption><graphic xmlns:xlink="http://www.w3.org/1999/xlink" xlink:href="zookeys-505-001-g016.jpg" position="float" orientation="portrait" xlink:type="simple" id="oo_43967.jpg"/></fig><p>Sterna usually with a rather deep, narrow depression between coxae (Fig. <xref ref-type="fig" rid="F16">16G–I</xref>). Legs long and slender, about as long as body height (Fig. <xref ref-type="fig" rid="F16">16F, G</xref>), only coxae and most surface of prefemora finely micropapillate (Fig. <xref ref-type="fig" rid="F17">17A</xref>).</p><fig id="F17" position="float" orientation="portrait"><label>Figure 17.</label><caption><p><italic><tp:taxon-name><tp:taxon-name-part taxon-name-part-type="genus">Eutrichodesmus</tp:taxon-name-part> <tp:taxon-name-part taxon-name-part-type="species">sketi</tp:taxon-name-part></tp:taxon-name></italic> sp. n., ♂ holotype; <bold>A</bold> leg 9, lateral view <bold>B</bold> right gonopod, mesal view. Scale bar: 0.2 mm. Designations in text.</p></caption><graphic xmlns:xlink="http://www.w3.org/1999/xlink" xlink:href="zookeys-505-001-g017.jpg" position="float" orientation="portrait" xlink:type="simple" id="oo_43968.jpg"/></fig><p>Gonopods (Fig. <xref ref-type="fig" rid="F17">17B</xref>) rather simple. Coxae subquadrate, large, micropapillate and densely setose mostly on lateral face, with only a small round lobe caudolaterally. Telopodite considerably longer than coxite, moderately curved ventrad, setose over its basal 1/3 until base of a prominent, subspiniform, stout, abundantly microtuberculate, distofemoral process (<bold>dp</bold>), the latter situated at about basal 1/3 of telopodite, acropodite twisted, distal 1/3 with a small mesal fold (<bold>fd</bold>) and a strong, recurved, ventral tooth (<bold>d</bold>); tip acuminate and axe-shaped; seminal groove terminating subapically; a hairpad wanting.</p><!--PageBreak--></tp:treatment-sec></tp:taxon-treatment>
