# Supplementary material for: Review of the millipede genus Eutrichodesmus Silvestri, 1910, in China, with descriptions of new cavernicolous species (Diplopoda, Polydesmida, Haplodesmidae)
Source: Zookeys. 2015 May 21;(505):1–34. doi: 10.3897/zookeys.505.9862 (PMC4453233; doi:10.3897/zookeys.505.9862)
Supplement: XML Treatment for Eutrichodesmus apicalis [file zookeys.505.9862-treatment8.xml]

<!DOCTYPE tp:taxon-treatment
  PUBLIC "-//TaxonX//DTD Taxonomic Treatment Publishing DTD v0 20100105//EN" "tax-treatment-NSO.dtd">
<tp:taxon-treatment xmlns:tp="http://www.plazi.org/taxpub"><tp:treatment-meta><kwd-group><label>Taxon classification</label><kwd><named-content content-type="kingdom">Animalia</named-content></kwd><kwd><named-content content-type="order">Polydesmida</named-content></kwd><kwd><named-content content-type="family">Haplodesmidae</named-content></kwd></kwd-group><mixed-citation publication-type="journal"><person-group><name><surname>Golovatch</surname><given-names>Sergei I.</given-names></name><name><surname>Geoffroy</surname><given-names>Jean-Jacques</given-names></name><name><surname>Mauriès</surname><given-names>Jean-Paul</given-names></name><name><surname>VandenSpiegel</surname><given-names>Didier</given-names></name></person-group><article-title>Review of the millipede genus <italic><tp:taxon-name><tp:taxon-name-part taxon-name-part-type="genus">Eutrichodesmus</tp:taxon-name-part></tp:taxon-name></italic> Silvestri, 1910, in China, with descriptions of new cavernicolous species (<tp:taxon-name><tp:taxon-name-part taxon-name-part-type="class">Diplopoda</tp:taxon-name-part></tp:taxon-name>, <tp:taxon-name><tp:taxon-name-part taxon-name-part-type="order">Polydesmida</tp:taxon-name-part></tp:taxon-name>, <tp:taxon-name><tp:taxon-name-part taxon-name-part-type="family">Haplodesmidae</tp:taxon-name-part></tp:taxon-name>)</article-title><source>Zookeys</source><day>21</day><month>5</month><year>2015</year><volume>2015</volume><issue>505</issue><fpage>1</fpage><lpage>34</lpage><pub-id pub-id-type="doi">10.3897/zookeys.505.9862</pub-id></mixed-citation></tp:treatment-meta><tp:nomenclature><tp:taxon-name>
                        <tp:taxon-name-part taxon-name-part-type="genus">Eutrichodesmus</tp:taxon-name-part>
                        <tp:taxon-name-part taxon-name-part-type="species">apicalis</tp:taxon-name-part>
                        <object-id xmlns:xlink="http://www.w3.org/1999/xlink" content-type="zoobank" xlink:type="simple">http://zoobank.org/3A82B084-C569-477F-AF3A-C305E8C37745</object-id>
                    </tp:taxon-name><tp:taxon-authority>Golovatch, Geoffroy, Mauriès &amp; VandenSpiegel</tp:taxon-authority><tp:taxon-status xmlns:xlink="http://www.w3.org/1999/xlink" xlink:type="simple">sp. n.</tp:taxon-status><xref ref-type="fig" rid="F18">Figs 18</xref><xref ref-type="fig" rid="F19">, 19</xref><!--PageBreak--><!--PageBreak--></tp:nomenclature><tp:treatment-sec sec-type="Type material"><title>Type material.</title><p>Holotype ♂ (MNHN JC 374), China, Hubei Prov., Yishang Yichang County, Grotte des Araignées, 15.VIII.1992, leg. J. Lips (K1-2).</p><p>Paratype: 1 ♂ (SEM), same data, together with holotype.</p></tp:treatment-sec><tp:treatment-sec sec-type="Name"><title>Name.</title><p>To emphasize the apical termination of the seminal groove; adjective.</p></tp:treatment-sec><tp:treatment-sec sec-type="Diagnosis"><title>Diagnosis.</title><p>Differs from congeners by the relatively narrow and strongly declivous paraterga which are set low on the body at about 40° to the vertical axis and distinctly discontinue the subvertical outline of the sides above paraterga, coupled with narrow paraterga which only slightly overreach the level of the venter, the low, but distinct, rounded, metatergal tuberculations arranged in three transverse irregular rows, and the rather complex gonopod (see also Key below).</p></tp:treatment-sec><tp:treatment-sec sec-type="Description"><title>Description.</title><p>Length of holotype ca 7 mm, width 0.6 and 1.0 mm on midbody pro- and metazonae, respectively. Coloration entirely pallid.</p><p>All characters as in <italic><tp:taxon-name><tp:taxon-name-part taxon-name-part-type="genus">Eutrichodesmus</tp:taxon-name-part> <tp:taxon-name-part taxon-name-part-type="species">triangularis</tp:taxon-name-part></tp:taxon-name></italic> sp. n., except as follows.</p><p>Body with 20 segments (♂), conglobation pattern typical of “doratodesmoids”, volvation apparently being complete because of narrow and strongly declivous paraterga. Antennae rather short and clavate (Fig. <xref ref-type="fig" rid="F18">18G, J</xref>). Collum not covering the head from above, fore margin clearly lobulate and slightly elevated, with abundant, mostly distinct bosses or tuberculations arranged in regular rows of lobulations only at anterior and posterior margins. Metaterga behind collum with three transverse, rather irregular, mixostictic rows of similarly distinct, rounded, setigerous tuberculations extending onto paraterga, usually about 6-7+6-7 per row (Fig. <xref ref-type="fig" rid="F18">18A–F</xref>); mid-dorsal regions of metaterga not elevated; caudomarginal lobulations few, usually evident only near bases of paraterga (Fig. <xref ref-type="fig" rid="F18">18A–C</xref>); limbus microcrenulate (Fig. <xref ref-type="fig" rid="F18">18M</xref>). Paraterga with evident shoulders anteriorly, rather narrow, strongly declivous, directed ventrolaterad at about 40° to even more strongly declined, subvertical sides above paraterga (Fig. <xref ref-type="fig" rid="F18">18K</xref>), tips lying only slightly below level of venter, usually distinctly trilobate laterally; anterolaterals evident only in segment 2 (Fig. <xref ref-type="fig" rid="F18">18A, D</xref>). Paraterga 2 strongly enlarged, directed ventrad (Fig. <xref ref-type="fig" rid="F18">18A, D, G</xref>), lateral margin broadly rounded, with few, rather distinct lobulations; a full row of caudolaterals located above schism, both schism and hyposchism being small (Fig. <xref ref-type="fig" rid="F18">18A</xref>). Tergal setae short, apparently 2-segmented. Pore formula apparently normal, ozopores indistinct. Epiproct strongly flattened dorsoventrally (Fig. <xref ref-type="fig" rid="F18">18C, I</xref>). Hypoproct subtrapeziform (Fig. <xref ref-type="fig" rid="F18">18I</xref>).</p><fig id="F18" position="float" orientation="portrait"><label>Figure 18.</label><caption><p><italic><tp:taxon-name><tp:taxon-name-part taxon-name-part-type="genus">Eutrichodesmus</tp:taxon-name-part> <tp:taxon-name-part taxon-name-part-type="species">apicalis</tp:taxon-name-part></tp:taxon-name></italic> sp. n., ♂ paratype; <bold>A, D, G</bold> anterior part of body, lateral, dorsal and ventral views, respectively <bold>B, E, H</bold> midbody segments, lateral, dorsal and ventral views, respectively <bold>C, F, I</bold> posterior part of body, lateral, dorsal and ventral views, respectively <bold>J</bold> head, ventral view <bold>K</bold> cross-section of a midbody segment, caudal view <bold>L</bold> midbody paratergite, lateral view <bold>M</bold> limbus and prozonite texture, dorsal view <bold>N</bold> both gonopods in situ, ventral view <bold>O</bold> right gonopod, mesal view. Scale bars: 0.2 mm (<bold>A–F, H</bold>), 0.1 mm (<bold>G, I–K, N, O</bold>), 0.05 mm (<bold>L</bold>), 0.02 mm (<bold>M</bold>).</p></caption><graphic xmlns:xlink="http://www.w3.org/1999/xlink" xlink:href="zookeys-505-001-g018.jpg" position="float" orientation="portrait" xlink:type="simple" id="oo_43969.jpg"/></fig><p>Sterna usually with a rather deep, narrow depression between coxae (Fig. <xref ref-type="fig" rid="F18">18H</xref>). Legs rather short, but slender, nearly as long as body height (Fig. <xref ref-type="fig" rid="F18">18H, K</xref>), only coxae and most surface of prefemora finely micropapillate.</p><p>Gonopods (Figs <xref ref-type="fig" rid="F18">18N, O</xref>, <xref ref-type="fig" rid="F19">19</xref>) rather complex. Coxae subquadrate, large, micropapillate and setose on lateral face, with a small, truncate, setigerous tooth caudolater<!--PageBreak-->ally. Telopodite considerably longer than coxite, moderately curved ventrad, setose nearly over its basal half until base of a prominent, subspiniform, microtuberculate, subapically micropilose, distofemoral process (<bold>dp</bold>), the latter situated at about basal 1/3 of telopodite, acropodite twisted, with a small, midway, dorsomesal (<bold>x</bold>) and a stronger, subapical, ventral tooth (<bold>d</bold>), the latter located opposite a rounded lobe (<bold>z</bold>); tip subtruncate; seminal groove terminating apically; a hairpad wanting.</p><fig id="F19" position="float" orientation="portrait"><label>Figure 19.</label><caption><p><italic><tp:taxon-name><tp:taxon-name-part taxon-name-part-type="genus">Eutrichodesmus</tp:taxon-name-part> <tp:taxon-name-part taxon-name-part-type="species">apicalis</tp:taxon-name-part></tp:taxon-name></italic> sp. n., ♂ holotype; <bold>A, B</bold> left gonopod, mesal and lateral views, respectively. Scale bar: 0.2 mm. Designations in text.</p></caption><graphic xmlns:xlink="http://www.w3.org/1999/xlink" xlink:href="zookeys-505-001-g019.jpg" position="float" orientation="portrait" xlink:type="simple" id="oo_43970.jpg"/></fig></tp:treatment-sec><tp:treatment-sec sec-type="Remark"><title>Remark.</title><p>More information on the location of the cave can be found at <ext-link xmlns:xlink="http://www.w3.org/1999/xlink" ext-link-type="uri" xlink:href="http://www.groupe-speleo-vulcain.com/explorations/expeditions-a-letranger/" xlink:type="simple">http://www.groupe-speleo-vulcain.com/explorations/expeditions-a-letranger/</ext-link></p><!--PageBreak--></tp:treatment-sec></tp:taxon-treatment>
