# Supplementary material for: Review of the millipede genus Eutrichodesmus Silvestri, 1910, in China, with descriptions of new cavernicolous species (Diplopoda, Polydesmida, Haplodesmidae)
Source: Zookeys. 2015 May 21;(505):1–34. doi: 10.3897/zookeys.505.9862 (PMC4453233; doi:10.3897/zookeys.505.9862)
Supplement: XML Treatment for Eutrichodesmus troglobius [file zookeys.505.9862-treatment9.xml]

<!DOCTYPE tp:taxon-treatment
  PUBLIC "-//TaxonX//DTD Taxonomic Treatment Publishing DTD v0 20100105//EN" "tax-treatment-NSO.dtd">
<tp:taxon-treatment xmlns:tp="http://www.plazi.org/taxpub"><tp:treatment-meta><kwd-group><label>Taxon classification</label><kwd><named-content content-type="kingdom">Animalia</named-content></kwd><kwd><named-content content-type="order">Polydesmida</named-content></kwd><kwd><named-content content-type="family">Haplodesmidae</named-content></kwd></kwd-group><mixed-citation publication-type="journal"><person-group><name><surname>Golovatch</surname><given-names>Sergei I.</given-names></name><name><surname>Geoffroy</surname><given-names>Jean-Jacques</given-names></name><name><surname>Mauriès</surname><given-names>Jean-Paul</given-names></name><name><surname>VandenSpiegel</surname><given-names>Didier</given-names></name></person-group><article-title>Review of the millipede genus <italic><tp:taxon-name><tp:taxon-name-part taxon-name-part-type="genus">Eutrichodesmus</tp:taxon-name-part></tp:taxon-name></italic> Silvestri, 1910, in China, with descriptions of new cavernicolous species (<tp:taxon-name><tp:taxon-name-part taxon-name-part-type="class">Diplopoda</tp:taxon-name-part></tp:taxon-name>, <tp:taxon-name><tp:taxon-name-part taxon-name-part-type="order">Polydesmida</tp:taxon-name-part></tp:taxon-name>, <tp:taxon-name><tp:taxon-name-part taxon-name-part-type="family">Haplodesmidae</tp:taxon-name-part></tp:taxon-name>)</article-title><source>Zookeys</source><day>21</day><month>5</month><year>2015</year><volume>2015</volume><issue>505</issue><fpage>1</fpage><lpage>34</lpage><pub-id pub-id-type="doi">10.3897/zookeys.505.9862</pub-id></mixed-citation></tp:treatment-meta><tp:nomenclature><tp:taxon-name>
                        <tp:taxon-name-part taxon-name-part-type="genus">Eutrichodesmus</tp:taxon-name-part>
                        <tp:taxon-name-part taxon-name-part-type="species">troglobius</tp:taxon-name-part>
                        <object-id xmlns:xlink="http://www.w3.org/1999/xlink" content-type="zoobank" xlink:type="simple">http://zoobank.org/BA529FEC-19CB-46E2-867D-B3621667978E</object-id>
                    </tp:taxon-name><tp:taxon-authority>Golovatch, Geoffroy, Mauriès &amp; VandenSpiegel</tp:taxon-authority><tp:taxon-status xmlns:xlink="http://www.w3.org/1999/xlink" xlink:type="simple">sp. n.</tp:taxon-status><xref ref-type="fig" rid="F20">Figs 20</xref><xref ref-type="fig" rid="F21">, 21</xref></tp:nomenclature><tp:treatment-sec sec-type="Type material"><title>Type material.</title><p>Holotype ♂ (MNHN JC 375), China, Guizhou Prov., Kaiyang, Cave Xianyan Dong, 19.II.2004, leg. S. Prevorčnik &amp; B. Sket.</p><p>Paratypes: 1 ♂, 2 ♀, 2 subadult ♀ (MNHN JC 375), 1 ♀ (SEM), same data, together with holotype.</p></tp:treatment-sec><tp:treatment-sec sec-type="Name"><title>Name.</title><p>To emphasize cavernicoly; adjective.</p></tp:treatment-sec><tp:treatment-sec sec-type="Diagnosis"><title>Diagnosis.</title><p>Differs from congeners by the relatively broad and modestly declivous paraterga which are set low on the body at about 45° to the vertical axis and distinctly discontinue the more strongly declined outline of the sides above paraterga, coupled with low, but distinct, mostly longitudinally oblong, metatergal tuberculations arranged in three transverse irregular rows, and the rather simple gonopod acropodite which only shows a small distodorsal tooth (see also Key below).</p><!--PageBreak--></tp:treatment-sec><tp:treatment-sec sec-type="Description"><title>Description.</title><p>Length of adults ca 8–9 mm, width 1.0 and 1.9–2.0 mm on midbody pro- and metazonae, respectively. Holotype ca 9 mm long, 1.0 and 2.0 mm wide on pro- and metazonae, respectiverly. Coloration entirely pallid.</p><p>All characters as in <italic><tp:taxon-name><tp:taxon-name-part taxon-name-part-type="genus">Eutrichodesmus</tp:taxon-name-part> <tp:taxon-name-part taxon-name-part-type="species">triangularis</tp:taxon-name-part></tp:taxon-name></italic> sp. n., except as follows.</p><p>Body with 20 segments (♂, ♀), conglobation pattern typical of “doratodesmoids”, volvation apparently being incomplete because of broad and modestly declivous paraterga. Antennae rather long and poorly clavate (Fig. <xref ref-type="fig" rid="F20">20H, L</xref>). Collum not covering the head from above, fore margin clearly lobulate and slightly elevated, with abundant distinct tuberculations arranged in regular rows, but lobulations observed only at anterior margin. Metaterga behind collum with three transverse, rather irregular, mixostictic <!--PageBreak-->rows of similarly distinct, longitudinally oblong, setigerous tuberculations extending onto paraterga, usually about 8-10+8-10 per row (Fig. <xref ref-type="fig" rid="F20">20A–F</xref>); mid-dorsal regions of metaterga not elevated; caudomarginal lobulations numerous, 2-3 more evident ones only on paraterga (Fig. <xref ref-type="fig" rid="F20">20A–F</xref>); limbus microcrenulate (Fig. <xref ref-type="fig" rid="F20">20M</xref>). Paraterga with evident shoulders anteriorly, broad, modestly declivous, directed ventrolaterad at about 45° to even more strongly declined sides above paraterga (Fig. <xref ref-type="fig" rid="F20">20N</xref>), tips lying clearly below level of venter, usually distinctly trilobate laterally; anterolaterals evident only in segment 2 (Fig. <xref ref-type="fig" rid="F20">20A, D</xref>). Paraterga 2 strongly enlarged, directed ventrad (Fig. <xref ref-type="fig" rid="F20">20A, D, H</xref>), lateral margin broadly rounded, with few, but very distinct lobulations; a full row of similarly large caudolaterals located above schism, both schism and hyposchism being small (Fig. <xref ref-type="fig" rid="F20">20A</xref>). Tergal setae short, 2-segmented, apical part setoid (Fig. <xref ref-type="fig" rid="F20">20G</xref>). Pore formula apparently normal, ozopores indistinct. Epiproct strongly flattened dorsoventrally and tuberculate dorsally (Fig. <xref ref-type="fig" rid="F20">20C, F, J</xref>). Hypoproct subtrapeziform (Fig. <xref ref-type="fig" rid="F20">20J</xref>).</p><fig id="F20" position="float" orientation="portrait"><label>Figure 20.</label><caption><p><italic><tp:taxon-name><tp:taxon-name-part taxon-name-part-type="genus">Eutrichodesmus</tp:taxon-name-part> <tp:taxon-name-part taxon-name-part-type="species">troglobius</tp:taxon-name-part></tp:taxon-name></italic> sp. n., ♀ paratype; <bold>A, D, H</bold> anterior part of body, lateral, dorsal and ventral views, respectively <bold>B, E, I</bold> midbody segments, lateral, dorsal and ventral views, respectively <bold>C, F, J</bold> posterior part of body, lateral, dorsal and ventral views, respectively <bold>G</bold> tergal seta, subdorsal view <bold>K</bold> midbody paratergite, lateral view <bold>L</bold> head, ventral view <bold>M</bold> limbus and prozonite texture, dorsal view <bold>N</bold> cross-section of a midbody segment, caudal view. Scale bars: 0.5 mm (<bold>I, J</bold>), 0.2 mm (<bold>A–F, H, N</bold>), 0.1 mm (<bold>L</bold>), 0.02 mm (<bold>M</bold>).</p></caption><graphic xmlns:xlink="http://www.w3.org/1999/xlink" xlink:href="zookeys-505-001-g020.jpg" position="float" orientation="portrait" xlink:type="simple" id="oo_43971.jpg"/></fig><p>Sterna usually with a rather deep, narrow depression between coxae (Fig. <xref ref-type="fig" rid="F20">20I, J</xref>). Legs long and slender, 1.1-1.2 times as long as body height (Fig. <xref ref-type="fig" rid="F20">20I, J, N</xref>), only coxae and most surface of prefemora finely micropapillate (Fig. <xref ref-type="fig" rid="F21">21A</xref>).</p><fig id="F21" position="float" orientation="portrait"><label>Figure 21.</label><caption><p><italic><tp:taxon-name><tp:taxon-name-part taxon-name-part-type="genus">Eutrichodesmus</tp:taxon-name-part> <tp:taxon-name-part taxon-name-part-type="species">troglobius</tp:taxon-name-part></tp:taxon-name></italic> sp. n., ♂ paratype; <bold>A</bold> leg 9, lateral view <bold>B, C</bold> left gonopod, mesal and lateral views, respectively. Scale bar: 0.2 mm. Designations in text.</p></caption><graphic xmlns:xlink="http://www.w3.org/1999/xlink" xlink:href="zookeys-505-001-g021.jpg" position="float" orientation="portrait" xlink:type="simple" id="oo_43972.jpg"/></fig><p>Gonopods (Fig. <xref ref-type="fig" rid="F21">21B, C</xref>) rather simple. Coxae subquadrate, large, micropapillate and setose mostly on lateral face, with a small, subtriangular, setigerous tooth caudola<!--PageBreak-->terally. Telopodite considerably longer than coxite, moderately and regularly curved ventrad, setose nearly over its basal half until base of a prominent, curved, subspiniform, abundantly microtuberculate, distofemoral process (<bold>dp</bold>), the latter situated at about basal 1/3 of telopodite, acropodite twisted, with a small, subapical, ventral tooth (<bold>d</bold>); seminal groove terminating subapically; a hairpad wanting.</p></tp:treatment-sec></tp:taxon-treatment>
